# Supplementary material for: Full-Length SSU rRNA Gene Sequencing Allows Species-Level Detection of Bacteria, Archaea, and Yeasts Present in Milk
Source: Microorganisms. 2021 Jun 9;9(6):1251. doi: 10.3390/microorganisms9061251 (PMC8229006; doi:10.3390/microorganisms9061251)
Supplement: Supplementary file 1 [file microorganisms-09-01251-s001.zip]

Archive with 2 entries (2 files):
- microorganisms-1244378-SI.pdf
- microorganisms-1244378-SI.xlsx
