# Supplementary material for: Full-Length SSU rRNA Gene Sequencing Allows Species-Level Detection of Bacteria, Archaea, and Yeasts Present in Milk
Source: Microorganisms. 2021 Jun 9;9(6):1251. doi: 10.3390/microorganisms9061251 (PMC8229006; doi:10.3390/microorganisms9061251)
Supplement: Supplementary file 1 [file microorganisms-09-01251-s001.zip › microorganisms-1244378-SI.xlsx]

## Sheet: Tabelle1
Taxonomy	796	797	798	879	880	978	979	980	982	983
Bacteria;Actinobacteria;Thermoleophilia;Solirubrobacterales;unidentified;67-14;67-14 sp.	0	0	0	0.0221288	0	0	0	0.205792	0.342857	0
Bacteria;Proteobacteria;Alphaproteobacteria;Rhizobiales;unidentified;A0839;A0839 sp.	0	0	0.0412031	0	0	0	0	0	0	0
Bacteria;Firmicutes;Clostridia;Clostridiales;Lachnospiraceae;Acetitomaculum;Acetitomaculum sp.	0.182621	0.215827	0	0.199159	0.102208	0.114775	0.465049	0	1.33878	0.154586
Bacteria;Proteobacteria;Gammaproteobacteria;Betaproteobacteriales;Burkholderiaceae;Achromobacter;Achromobacter ruhlandii	0	0	0	0	0	0	0.0581311	0	0	0
Bacteria;Actinobacteria;Actinobacteria;Propionibacteriales;Propionibacteriaceae;Acidipropionibacterium;Acidipropionibacterium sp.	0	0.0719424	0.0824063	0.110644	0	0	0	0	0	0
Bacteria;Proteobacteria;Gammaproteobacteria;Betaproteobacteriales;Burkholderiaceae;Acidovorax;Acidovorax sp.	0	0	0.123609	0.0221288	0	0.125209	0	0	0	0
Bacteria;Proteobacteria;Gammaproteobacteria;Pseudomonadales;Moraxellaceae;Acinetobacter;Acinetobacter sp.	0.0152184	0.0179856	0.206016	0.243417	0.0204415	0.250417	0.101729	0.0146994	0	0.0171762
Bacteria;Proteobacteria;Gammaproteobacteria;Pseudomonadales;Moraxellaceae;Acinetobacter;Acinetobacter guillouiae	0	0.0179856	0.535641	0.0221288	0	0	0.232524	0	0	0
Bacteria;Proteobacteria;Gammaproteobacteria;Pseudomonadales;Moraxellaceae;Acinetobacter;Acinetobacter lwoffii	0.0304368	0	0	0.0221288	0	0.187813	0	0	0	0.257643
Bacteria;Proteobacteria;Gammaproteobacteria;Pseudomonadales;Moraxellaceae;Acinetobacter;Acinetobacter junii	0.0152184	0	0	0.0663864	0	0	0	0	0	0
Bacteria;Proteobacteria;Gammaproteobacteria;Pseudomonadales;Moraxellaceae;Acinetobacter;Acinetobacter johnsonii	0	0	0	0.0663864	0	0	0	0	0	0
Bacteria;Proteobacteria;Gammaproteobacteria;Pseudomonadales;Moraxellaceae;Acinetobacter;Acinetobacter gandensis	0	0	0	0.0221288	0	0	0	0	0	0
Bacteria;Proteobacteria;Gammaproteobacteria;Pseudomonadales;Moraxellaceae;Acinetobacter;Acinetobacter parvus	0	0	0	0.0221288	0	0	0	0	0	0
Bacteria;Proteobacteria;Gammaproteobacteria;Pseudomonadales;Moraxellaceae;Acinetobacter;Acinetobacter seifertii	0	0	0	0.0221288	0	0	0	0	0	0
Bacteria;Proteobacteria;Gammaproteobacteria;Pseudomonadales;Moraxellaceae;Acinetobacter;Acinetobacter baumannii	0.0152184	0	0	0	0	0	0	0	0	0
Bacteria;Actinobacteria;Actinobacteria;Micrococcales;Cellulomonadaceae;Actinotalea;Actinotalea sp.	0	0	0	0.0442576	0	0	0	0.0146994	0	0
Bacteria;Firmicutes;Bacilli;Lactobacillales;Aerococcaceae;Aerococcus;Aerococcus viridans	2.22188	0.845324	1.3597	0.486833	3.63859	3.06761	0.813835	0.191092	0	5.9258
Bacteria;Firmicutes;Bacilli;Lactobacillales;Aerococcaceae;Aerococcus;Aerococcus sp.	2.73931	0.989209	0.782859	0.354061	4.14963	1.66945	1.07543	0	0	1.58021
Bacteria;Firmicutes;Bacilli;Lactobacillales;Aerococcaceae;Aerococcus;Aerococcus urinaeequi	0.517425	0.755396	0.453234	0.265545	0.654129	0.66778	0.116262	0	0	0.532463
Bacteria;Firmicutes;Bacilli;Lactobacillales;Aerococcaceae;Aerococcus;Aerococcus suis	1.38487	0.0539568	0.164813	0.0442576	1.00164	0.365192	0	0	0	0.171762
Bacteria;Firmicutes;Bacilli;Lactobacillales;Aerococcaceae;Aerococcus;Aerococcus vaginalis	0.0608735	0.0719424	0	0	0	0	0	0	0	0
Bacteria;Firmicutes;Bacilli;Lactobacillales;Aerococcaceae;Aerosphaera;Aerosphaera taetra	0.867448	0.305755	0.576844	0.818765	0.163532	2.02421	3.21174	0.0293988	0	0
Bacteria;Firmicutes;Bacilli;Lactobacillales;Aerococcaceae;Aerosphaera;Aerosphaera sp.	0.106529	0.0359712	0	0.0442576	0.0204415	0.208681	0.42145	0	0	0
Bacteria;Actinobacteria;Actinobacteria;Propionibacteriales;Propionibacteriaceae;Aestuariimicrobium;Aestuariimicrobium sp.	0.0608735	0	0.0412031	0	0	0	0	0	0	0
Bacteria;Firmicutes;Clostridia;Clostridiales;Lachnospiraceae;Agathobacter;Agathobacter sp.	0	0	0	0	0	0.0104341	0	0	0	0
Bacteria;Actinobacteria;Actinobacteria;Micrococcales;Microbacteriaceae;Agreia;Agreia sp.	0	0	0.0412031	0	0	0	0	0	0	0
Bacteria;Actinobacteria;Actinobacteria;Micrococcales;Microbacteriaceae;Agrococcus;Agrococcus casei	0	0	0	0.0221288	0	0	0	0	0	0
Bacteria;Actinobacteria;Actinobacteria;Micrococcales;unidentified;AKAU3644;AKAU3644 sp.	0	0	0	0.0442576	0	0	0	0	0	0
Bacteria;Verrucomicrobia;Verrucomicrobiae;Verrucomicrobiales;Akkermansiaceae;Akkermansia;Akkermansia sp.	0.0608735	0.0179856	0	0	0	0	0	0	0.669388	0
Bacteria;Proteobacteria;Gammaproteobacteria;Betaproteobacteriales;Burkholderiaceae;Alcaligenes;Alcaligenes sp.	0	0	0	1.10644	0	0	0	0	0	0
Bacteria;Proteobacteria;Gammaproteobacteria;Betaproteobacteriales;Burkholderiaceae;Alcaligenes;Alcaligenes faecalis	0	0	0	0.0885152	0	0	0	0	0	0
Bacteria;Firmicutes;Bacilli;Bacillales;Staphylococcaceae;Aliicoccus;Aliicoccus sp.	0.136965	0.0539568	0	0.0663864	0.0408831	0.166945	0	0	1.40408	0
Bacteria;Bacteroidetes;Bacteroidia;Bacteroidales;Rikenellaceae;Alistipes;Alistipes sp.	0.0456552	0.0179856	0.0824063	0.0885152	0	0.104341	0	0	0	0
Bacteria;Firmicutes;Bacilli;Lactobacillales;Carnobacteriaceae;Alloiococcus;Alloiococcus sp.	0.0913103	0.0539568	0	0.0221288	0.102208	0.177379	0	0	0.0163265	0.0171762
Bacteria;Proteobacteria;Alphaproteobacteria;Rhizobiales;Rhizobiaceae;Allorhizobium/Neorhizobium/Pararhizobium/Rhizobium;Rhizobium sp.	0	0	0	0.0885152	0	0.260851	0.0581311	0	0.42449	0
Bacteria;Proteobacteria;Alphaproteobacteria;Rhizobiales;Rhizobiaceae;Allorhizobium/Neorhizobium/Pararhizobium/Rhizobium;Allorhizobium/Neorhizobium/Pararhizobium/Rhizobium sp.	0	0.0539568	0.0412031	0.0221288	0	0	0	0.146994	0	0
Bacteria;Proteobacteria;Gammaproteobacteria;Betaproteobacteriales;Neisseriaceae;Alysiella;Alysiella sp.	0.0152184	0	0	0	0	0	0	0	0	0
Bacteria;Proteobacteria;Alphaproteobacteria;Rhizobiales;Rhizobiaceae;Aminobacter;Aminobacter sp.	0	0	0	0	0	0.0834725	0	0.161693	0.636735	0
Bacteria;Proteobacteria;Alphaproteobacteria;Rhizobiales;Rhizobiaceae;Aminobacter;Aminobacter niigataensis	0	0	0	0	0	0	0	0	0.0163265	0
Bacteria;Firmicutes;Bacilli;Bacillales;Paenibacillaceae;Ammoniphilus;Ammoniphilus sp.	0	0	0	0.0221288	0	0	0	0	0	0
Bacteria;Firmicutes;Clostridia;Clostridiales;Family XI;Anaerococcus;Anaerococcus sp.	0.182621	0.0359712	0	0	0.0817661	0	0.406918	0	0	0.395053
Bacteria;Firmicutes;Clostridia;Clostridiales;Family XI;Anaerococcus;Anaerococcus vaginalis	0	0	0	0	0	0	0.668507	0	0	0
Bacteria;Firmicutes;Clostridia;Clostridiales;Family XI;Anaerococcus;Anaerococcus prevotii	0.0456552	0	0	0	0.0408831	0	0.0145328	0	0	0
Bacteria;Firmicutes;Clostridia;Clostridiales;Eubacteriaceae;Anaerofustis;Anaerofustis sp.	0.0152184	0.0179856	0	0.0221288	0	0	0	0	0	0
Bacteria;Firmicutes;Erysipelotrichia;Erysipelotrichales;Erysipelotrichaceae;Anaerorhabdus;Anaerorhabdus sp.	0.0152184	0	0	0.0221288	0	0	0	0	0	0
Bacteria;Actinobacteria;Actinobacteria;Frankiales;Geodermatophilaceae;Antricoccus;Antricoccus sp.	0	0	0.0412031	0	0	0	0	0	0	0
Eukaryota;Opisthokonta;Nucletmycea;Fungi;Dikarya;Apiotrichum;Apiotrichum loubieri	0	0	0.0412031	0	0	0	0	0	0	0
Bacteria;Proteobacteria;Alphaproteobacteria;Rhizobiales;Rhizobiaceae;Aquamicrobium;Aquamicrobium sp.	0	0	0	0.0885152	0	0.0104341	0	0	0	0
Bacteria;Proteobacteria;Gammaproteobacteria;Xanthomonadales;Xanthomonadaceae;Arenimonas;Arenimonas sp.	0	0	0	0.0442576	0	0	0	0	0	0
Bacteria;Actinobacteria;Actinobacteria;Micrococcales;Intrasporangiaceae;Arsenicicoccus;Arsenicicoccus bolidensis	0	0.0359712	0	0	0	0	0	0	0	0
Bacteria;Actinobacteria;Actinobacteria;Micrococcales;Micrococcaceae;Arthrobacter;Arthrobacter sp.	0	0.0359712	0	0	0	0.166945	0	0.0146994	0	0
Bacteria;Actinobacteria;Actinobacteria;Micrococcales;Micrococcaceae;Arthrobacter;Arthrobacter gandavensis	0	0	0	0	0	0	0	0.0146994	0	0
Eukaryota;Opisthokonta;Nucletmycea;Fungi;Dikarya;Aspergillus;Aspergillus cristatus	0	0	0.0412031	0	0	0	0	0	0	0
Bacteria;Actinobacteria;Coriobacteriia;Coriobacteriales;Atopobiaceae;Atopobium;Atopobium sp.	0	0	0	0	0	0	0.0435983	0	0.0163265	0
Bacteria;Firmicutes;Bacilli;Lactobacillales;Carnobacteriaceae;Atopostipes;Atopostipes sp.	0.136965	0.539568	0	0.287674	0.695012	0.146077	0	0.0440982	0	1.35692
Bacteria;Firmicutes;Bacilli;Lactobacillales;Carnobacteriaceae;Atopostipes;Atopostipes suicloacalis	0	0.0179856	0	0	0.0204415	0	0	0	0	0
Bacteria;Actinobacteria;Actinobacteria;Micrococcales;Micrococcaceae;Auritidibacter;Auritidibacter sp.	0	0	0	0	0	0.0417362	0	0	0	0
Bacteria;Firmicutes;Bacilli;Bacillales;Bacillaceae;Bacillus;Bacillus sp.	0.0304368	0	0	0.331932	0	0.271285	0	0.264589	0.0163265	1.92374
Bacteria;Firmicutes;Bacilli;Bacillales;Bacillaceae;Bacillus;Bacillus licheniformis	0	0	0	0.0221288	0	0	0	0	0.604082	0
Bacteria;Firmicutes;Bacilli;Bacillales;Bacillaceae;Bacillus;Bacillus safensis	0	0	0	0	0	0	0	0	0.342857	0
Bacteria;Firmicutes;Bacilli;Bacillales;Bacillaceae;Bacillus;Bacillus thermolactis	0.0304368	0	0	0.0221288	0	0	0	0	0	0
Bacteria;Firmicutes;Bacilli;Bacillales;Bacillaceae;Bacillus;Bacillus megaterium	0	0	0	0.0221288	0	0	0	0	0	0
Bacteria;Firmicutes;Bacilli;Bacillales;Bacillaceae;Bacillus;Bacillus niacini	0	0	0	0.0221288	0	0	0	0	0	0
Bacteria;Firmicutes;Bacilli;Bacillales;Bacillaceae;Bacillus;Bacillus pumilus	0	0	0	0.0221288	0	0	0	0	0	0
Bacteria;Firmicutes;Bacilli;Bacillales;Bacillaceae;Bacillus;Bacillus smithii	0	0	0	0.0221288	0	0	0	0	0	0
Bacteria;Firmicutes;Bacilli;Bacillales;Bacillaceae;Bacillus;Bacillus galactosidilyticus	0	0	0	0	0.0204415	0	0	0	0	0
Bacteria;Firmicutes;Bacilli;Bacillales;Bacillaceae;Bacillus;Bacillus cereus	0	0	0	0	0	0.0104341	0	0	0	0
Bacteria;Proteobacteria;Deltaproteobacteria;Bdellovibrionales;Bacteriovoracaceae;Bacteriovorax;Bacteriovorax sp.	0	0	0	0	0	0.156511	0	0	0	0
Bacteria;Bacteroidetes;Bacteroidia;Bacteroidales;unidentified;Bacteroidales;Bacteroidales sp.	0.0304368	0.0719424	0.0824063	0.110644	0.0408831	0.0834725	0	0	0	0
Bacteria;Bacteroidetes;Bacteroidia;Bacteroidales;Bacteroidaceae;Bacteroides;Bacteroides sp.	0.167402	0.107914	0.329625	0.774508	0.490597	0.365192	0	0	0	0
Bacteria;Firmicutes;Bacilli;Lactobacillales;Enterococcaceae;Bavariicoccus;Bavariicoccus seileri	0	0	0.123609	0	0	0	0	0	0	0
Bacteria;Actinobacteria;Actinobacteria;Bifidobacteriales;Bifidobacteriaceae;Bifidobacterium;Bifidobacterium sp.	0	0	0	0.0442576	0	0	0	0	0	0
Bacteria;Proteobacteria;Gammaproteobacteria;Oceanospirillales;Pseudohongiellaceae;BIyi10;BIyi10 sp.	0	0	0	0.0221288	0	0	0	0	0	0
Bacteria;Acidobacteria;Blastocatellia (Subgroup 4);Blastocatellales;unidentified;Blastocatellaceae;Blastocatellaceae sp.	0.0304368	0	0	0	0	0	0	0	0	0
Bacteria;Planctomycetes;Planctomycetacia;Pirellulales;Pirellulaceae;Blastopirellula;Blastopirellula sp.	0	0	0	0	0	0.208681	0	0	0	0
Bacteria;Firmicutes;Clostridia;Clostridiales;Lachnospiraceae;Blautia;Blautia sp.	0.0456552	0	0	0.110644	0.0204415	0	0	0	0	0
Bacteria;Proteobacteria;Alphaproteobacteria;Rhizobiales;Beijerinckiaceae;Bosea;Bosea sp.	0	0	0	0	0	0	0.130795	0.0587976	0	0
Bacteria;Actinobacteria;Actinobacteria;Micrococcales;Dermabacteraceae;Brachybacterium;Brachybacterium sp.	0.197839	0.0179856	0.164813	0.110644	0.0408831	0.0313022	0.276123	0.205792	0	0.326348
Bacteria;Proteobacteria;Alphaproteobacteria;Rhizobiales;Xanthobacteraceae;Bradyrhizobium;Bradyrhizobium sp.	0	0	0	0	0.0204415	0	0	0.0440982	0	0.154586
Bacteria;Actinobacteria;Actinobacteria;Micrococcales;Brevibacteriaceae;Brevibacterium;Brevibacterium sp.	0.167402	0.0719424	0.164813	0.199159	0.0204415	0.219115	0	0	0	0.63552
Bacteria;Proteobacteria;Alphaproteobacteria;Caulobacterales;Caulobacteraceae;Brevundimonas;Brevundimonas sp.	0	0	0.123609	1.9252	0.0204415	0	0	0	0	0
Bacteria;Proteobacteria;Alphaproteobacteria;Caulobacterales;Caulobacteraceae;Brevundimonas;Brevundimonas vesicularis	0	0	0	0	0	0	0.0435983	0.0440982	0	0
Bacteria;Proteobacteria;Gammaproteobacteria;Betaproteobacteriales;Burkholderiaceae;Burkholderia/Caballeronia/Paraburkholderia;Paraburkholderia phytofirmans	0	0	0.0412031	0	0	0	0	0	0	0
Bacteria;Proteobacteria;Gammaproteobacteria;Betaproteobacteriales;Burkholderiaceae;Burkholderia/Caballeronia/Paraburkholderia;Burkholderia contaminans	0	0	0	0	0	0.0208681	0	0	0	0
Bacteria;Proteobacteria;Gammaproteobacteria;Betaproteobacteriales;Burkholderiaceae;Burkholderia/Caballeronia/Paraburkholderia;Burkholderia sp.	0	0	0	0	0	0.0104341	0	0	0	0
Bacteria;Firmicutes;Clostridia;Clostridiales;Ruminococcaceae;CAG-352;CAG-352 sp.	0	0	0	0	0.0204415	0	0	0	0	0
Bacteria;Firmicutes;Clostridia;Clostridiales;Caldicoprobacteraceae;Caldicoprobacter;Caldicoprobacter sp.	0	0	0	0	0	0	0	0.0146994	0	0
Eukaryota;Opisthokonta;Nucletmycea;Fungi;Dikarya;Candida;Candida sp.	0	0.107914	0.700453	0	0	0	0	0	0	0
Eukaryota;Opisthokonta;Nucletmycea;Fungi;Dikarya;Candida;Candida pseudoglaebosa	0	0.0359712	0	0	0	0	0	0	0	0
Eukaryota;Opisthokonta;Nucletmycea;Fungi;Dikarya;Candida/Lodderomyces;Candida metapsilosis	0.0152184	0	0.0824063	0.0885152	0	0	0	0.0146994	0	0
Bacteria;Proteobacteria;Gammaproteobacteria;Betaproteobacteriales;Burkholderiaceae;Candidimonas;Candidimonas sp.	0	0	0	0.0221288	0	0	0	0	0	0
Bacteria;Firmicutes;Bacilli;Lactobacillales;Carnobacteriaceae;Carnobacterium;Carnobacterium sp.	0	0.0359712	0	0	0	0	0	0	0	0
Bacteria;Firmicutes;Bacilli;Bacillales;Planococcaceae;Caryophanon;Caryophanon latum	0	0	0	0	0	0.146077	0	0	0	0
Bacteria;Firmicutes;Erysipelotrichia;Erysipelotrichales;Erysipelotrichaceae;Catenisphaera;Catenisphaera sp.	0	0	0	0	0.0204415	0	0	0	0	0
Bacteria;Fusobacteria;Fusobacteriia;Fusobacteriales;Leptotrichiaceae;Caviibacter;Caviibacter sp.	0	0	0	0.398318	0	0	0	0	0	0
Bacteria;Actinobacteria;Actinobacteria;Micrococcales;Cellulomonadaceae;Cellulomonas;Cellulomonas sp.	0	0	0	0	0	0	0	0.0293988	0	0
Bacteria;Actinobacteria;Actinobacteria;Micrococcales;Cellulomonadaceae;Cellulomonas;Cellulomonas flavigena	0	0	0	0.0221288	0	0	0	0	0	0
Bacteria;Firmicutes;Clostridia;Clostridiales;Lachnospiraceae;Cellulosilyticum;Cellulosilyticum sp.	0.684827	0.57554	0.288422	0.110644	0.429272	0.0208681	0.101729	0	0	0.377877
Bacteria;Firmicutes;Clostridia;Clostridiales;Lachnospiraceae;Cellulosilyticum;Cellulosilyticum ruminicola	0.0304368	0.0179856	0.0412031	0	0.0408831	0.250417	0	0	0	0
Bacteria;Actinobacteria;Actinobacteria;Micrococcales;Promicromonosporaceae;Cellulosimicrobium;Cellulosimicrobium cellulans	0	0	0.0412031	0	0	0	0	0	0	0
Bacteria;Cyanobacteria;Oxyphotobacteria;unidentified;unidentified;Chloroplast;Chloroplast sp.	0	0	0	0.0221288	0	0	0	0	0	0
Bacteria;Firmicutes;Clostridia;Clostridiales;Christensenellaceae;Christensenellaceae;Christensenellaceae sp.	0.228276	0.28777	0.164813	0.597477	0.511038	0.563439	0.145328	0.0440982	0	0
Bacteria;Bacteroidetes;Bacteroidia;Flavobacteriales;Weeksellaceae;Chryseobacterium;Chryseobacterium sp.	0.0456552	0	0.824063	0.863023	0.143091	0.0208681	0	0.073497	0.310204	0
Bacteria;Bacteroidetes;Bacteroidia;Cytophagales;Microscillaceae;Chryseolinea;Chryseolinea sp.	0	0	0	0	0	0.208681	0	0	0	0
Bacteria;Actinobacteria;Actinobacteria;Micrococcales;Micrococcaceae;Citricoccus;Citricoccus nitrophenolicus	0.0152184	0	0	0	0	0.0313022	0	0	0	0
Bacteria;Actinobacteria;Actinobacteria;Micrococcales;Micrococcaceae;Citricoccus;Citricoccus sp.	0	0	0	0.0221288	0	0	0	0	0	0
Bacteria;Cyanobacteria;Oxyphotobacteria;Chloroplast;unidentified;Citrus;Citrus x	0	0	0	0	0	0.114775	0	0	0	0
Eukaryota;Opisthokonta;Nucletmycea;Fungi;Dikarya;Clavispora/Candida;Candida intermedia	0	0.0539568	0.288422	0	0	0	0	0	0	0
Bacteria;Bacteroidetes;Bacteroidia;Flavobacteriales;Weeksellaceae;Cloacibacterium;Cloacibacterium sp.	0	0	0	0	0	0	0	0	0.310204	0
Bacteria;Firmicutes;Clostridia;Clostridiales;Clostridiaceae 1;Clostridium;Clostridium sp.	11.1703	8.07554	2.43098	5.33304	6.47997	2.13898	4.57782	2.63119	1.19184	1.0821
Bacteria;Firmicutes;Clostridia;Clostridiales;Clostridiaceae 1;Clostridium;Clostridium tyrobutyricum	0	0	0	0	0	0	0.232524	0.102896	0	0
Bacteria;Firmicutes;Clostridia;Clostridiales;Clostridiaceae 1;Clostridium;Clostridium butyricum	0.0456552	0.0719424	0	0.0221288	0	0	0	0	0	0
Bacteria;Firmicutes;Clostridia;Clostridiales;Clostridiaceae 1;Clostridium;Clostridium perfringens	0	0.0719424	0	0	0	0	0	0	0	0
Bacteria;Firmicutes;Clostridia;Clostridiales;Clostridiaceae 1;Clostridium;Clostridium bornimense	0	0	0	0.0221288	0.0408831	0	0	0	0	0
Bacteria;Firmicutes;Clostridia;Clostridiales;Clostridiaceae 1;Clostridium;Clostridium celatum	0	0.0179856	0	0.0442576	0	0	0	0	0	0
Bacteria;Firmicutes;Clostridia;Clostridiales;Clostridiaceae 1;Clostridium;Clostridium disporicum	0	0.0179856	0	0.0221288	0.0204415	0	0	0	0	0
Bacteria;Proteobacteria;Gammaproteobacteria;Betaproteobacteriales;Burkholderiaceae;Comamonas;Comamonas aquatica	0	0	0	0.0442576	0	0	0	0	0	0
Bacteria;Proteobacteria;Gammaproteobacteria;Betaproteobacteriales;Burkholderiaceae;Comamonas;Comamonas sp.	0	0	0	0.0442576	0	0	0	0	0	0
Bacteria;Firmicutes;Clostridia;Clostridiales;Lachnospiraceae;Coprococcus;Coprococcus sp.	0.0304368	0.0359712	0	0.0442576	0.102208	0.0313022	0	0	0	0
Bacteria;Actinobacteria;Actinobacteria;Corynebacteriales;Corynebacteriaceae;Corynebacterium;Corynebacterium sp.	2.9828	1.43885	0.494438	0.641735	0.470155	0.980801	1.84566	0.220491	2.22041	1.51151
Bacteria;Proteobacteria;Gammaproteobacteria;Coxiellales;Coxiellaceae;Coxiella;Coxiella burnetii	0.0152184	0	0	0	0	0	0	0	0	0
Bacteria;Proteobacteria;Gammaproteobacteria;Betaproteobacteriales;Burkholderiaceae;Curvibacter;Curvibacter sp.	0	0	0	0	0	0.0939065	0	0	0	0
Bacteria;Actinobacteria;Actinobacteria;Propionibacteriales;Propionibacteriaceae;Cutibacterium;Cutibacterium sp.	0.0913103	0	0	0	0	0.187813	0.348787	0.0587976	0.620408	0
Bacteria;Proteobacteria;Alphaproteobacteria;Rhizobiales;unidentified;D05-2;D05-2 sp.	0	0	0	0.0221288	0	0	0	0	0	0
Bacteria;Actinobacteria;Actinobacteria;Micromonosporales;Micromonosporaceae;Dactylosporangium;Dactylosporangium aurantiacum	0	0	0	0	0	0	0	0.0146994	0	0
Eukaryota;Opisthokonta;Nucletmycea;Fungi;Dikarya;Debaryomyces;Debaryomyces fabryi	0	0.0359712	0	0.0442576	0	0	0	0	0	0
Eukaryota;Opisthokonta;Nucletmycea;Fungi;Dikarya;Debaryomyces;Debaryomyces hansenii	0	0	0	0.0442576	0	0	0	0	0	0
Bacteria;Proteobacteria;Alphaproteobacteria;Rhodospirillales;Rhodopirillaceae;Defluviicoccus;Defluviicoccus sp.	0	0	0	0.0221288	0	0	0	0	0	0
Bacteria;Proteobacteria;Alphaproteobacteria;Rhodobacterales;Rhodobacteraceae;Defluviimonas;Defluviimonas sp.	0	0	0	0	0	0.0208681	0	0	0	0
Bacteria;Firmicutes;Clostridia;Clostridiales;Defluviitaleaceae;Defluviitaleaceae;Defluviitaleaceae sp.	0	0	0	0	0.0204415	0	0	0	0	0
Bacteria;Deinococcus-Thermus;Deinococci;Deinococcales;Deinococcaceae;Deinococcus;Deinococcus antarcticus	0	0	0	0	0	0.28172	0	0	0	0
Bacteria;Deinococcus-Thermus;Deinococci;Deinococcales;Deinococcaceae;Deinococcus;Deinococcus sp.	0.0152184	0	0	0	0	0.0834725	0	0	0	0
Bacteria;Actinobacteria;Actinobacteria;Micrococcales;Dermacoccaceae;Dermacoccus;Dermacoccus sp.	0	0.0179856	0	0	0	0	0	0	0	0
Bacteria;Actinobacteria;Actinobacteria;Micrococcales;unidentified;Dermatophilaceae;Dermatophilaceae sp.	0	0	0	0	0	0	0	0	0	0.120234
Bacteria;Actinobacteria;Actinobacteria;Micrococcales;Dermatophilaceae;Dermatophilus;Dermatophilus congolensis	0.0456552	0.269784	0.0412031	0	0	0	0	0	0	0
Bacteria;Verrucomicrobia;Verrucomicrobiae;Verrucomicrobiales;unidentified;DEV007;DEV007 sp.	0	0	0	0.0442576	0	0	0	0	0	0
Bacteria;Proteobacteria;Alphaproteobacteria;Rhizobiales;Devosiaceae;Devosia;Devosia sp.	0	0	0	0.132773	0	0	0	0.0440982	0	0
Bacteria;Bacteroidetes;Bacteroidia;Bacteroidales;Rikenellaceae;dgA-11;dgA-11 sp.	0.0608735	0	0	0.0663864	0	0	0	0	0	0
Bacteria;Actinobacteria;Actinobacteria;Corynebacteriales;Dietziaceae;Dietzia;Dietzia sp.	0.0456552	0	0	0	0	0.0417362	0.116262	0	0.0816327	0
Bacteria;Actinobacteria;Actinobacteria;Corynebacteriales;Dietziaceae;Dietzia;Dietzia timorensis	0	0	0	0	0	0	0.0581311	0.0146994	0	0
Bacteria;Actinobacteria;Actinobacteria;Corynebacteriales;Dietziaceae;Dietzia;Dietzia dagingensis	0	0	0	0	0	0	0	0.0146994	0	0
Bacteria;Actinobacteria;Actinobacteria;Corynebacteriales;Dietziaceae;Dietzia;Dietzia natronolimnaea	0	0	0	0	0	0	0	0.0146994	0	0
Bacteria;Proteobacteria;Gammaproteobacteria;Xanthomonadales;Rhodanobacteraceae;Dokdonella;Dokdonella sp.	0.0456552	0	0	0	0	0	0	0	0	0
Bacteria;Proteobacteria;Gammaproteobacteria;Xanthomonadales;Rhodanobacteraceae;Dokdonella;Dokdonella koreensis	0.0152184	0	0	0	0	0	0	0	0	0
Bacteria;Firmicutes;Bacilli;Lactobacillales;Aerococcaceae;Dolosicoccus;Dolosicoccus sp.	0	0.0719424	0	0	0	0	0	0	0	0
Bacteria;Firmicutes;Bacilli;Bacillales;Planococcaceae;Domibacillus;Domibacillus sp.	0	0	0	0	0	0	0	0.0293988	0	0
Bacteria;Firmicutes;Clostridia;Clostridiales;Lachnospiraceae;Dorea;Dorea sp.	0	0.0359712	0	0.0221288	0.0408831	0	0	0	0.783673	0
Bacteria;Bacteroidetes;Bacteroidia;Flavobacteriales;Weeksellaceae;Empedobacter;Empedobacter falsenii	0	0	0	0.0442576	0	0	0	0	0	0
Bacteria;Proteobacteria;Gammaproteobacteria;Pseudomonadales;Moraxellaceae;Enhydrobacter;Enhydrobacter aerosaccus	0.0456552	0.0179856	0	0	0	0.177379	1.22075	0.24989	0	0
Bacteria;Proteobacteria;Gammaproteobacteria;Pseudomonadales;Moraxellaceae;Enhydrobacter;Enhydrobacter sp.	0.0760919	0.0899281	0	0.376189	0.0613246	0.0730384	0.0145328	0	0	0.807283
Bacteria;Firmicutes;Bacilli;Lactobacillales;Enterococcaceae;Enterococcus;Enterococcus saccharolyticus	0.0152184	0	0.0412031	0.17703	0	0.313022	0	0.308687	7.67347	0
Bacteria;Firmicutes;Bacilli;Lactobacillales;Enterococcaceae;Enterococcus;Enterococcus faecalis	0	0	0.576844	0	0.143091	0	0.508647	0	1.14286	0.961869
Bacteria;Firmicutes;Bacilli;Lactobacillales;Enterococcaceae;Enterococcus;Enterococcus sp.	0.167402	0	0.0412031	0.0442576	0	0.459098	0.0145328	0	0	0
Bacteria;Firmicutes;Bacilli;Lactobacillales;Enterococcaceae;Enterococcus;Enterococcus italicus	0	0	0.206016	0.0442576	0	0	0	0	0	0
Bacteria;Firmicutes;Bacilli;Lactobacillales;Enterococcaceae;Enterococcus;Enterococcus devriesei	0	0	0	0.0221288	0	0.0730384	0	0	0	0
Bacteria;Firmicutes;Bacilli;Lactobacillales;Enterococcaceae;Enterococcus;Enterococcus gallinarum	0	0	0.0824063	0	0	0	0	0	0	0
Bacteria;Firmicutes;Bacilli;Lactobacillales;Enterococcaceae;Enterococcus;Enterococcus faecium	0.0152184	0	0	0.0442576	0.0204415	0	0	0	0	0
Bacteria;Firmicutes;Bacilli;Lactobacillales;Enterococcaceae;Enterococcus;Enterococcus eurekensis	0.0304368	0	0	0.0221288	0	0	0	0	0	0
Bacteria;Firmicutes;Bacilli;Lactobacillales;Enterococcaceae;Enterococcus;Enterococcus flavescens	0	0	0	0	0	0.0521703	0	0	0	0
Bacteria;Firmicutes;Bacilli;Lactobacillales;Enterococcaceae;Enterococcus;Enterococcus casseliflavus	0	0	0.0412031	0	0	0.0104341	0	0	0	0
Bacteria;Firmicutes;Bacilli;Lactobacillales;Enterococcaceae;Enterococcus;Enterococcus sulfureus	0	0	0	0.0221288	0	0	0	0	0	0
Bacteria;Firmicutes;Bacilli;Lactobacillales;Enterococcaceae;Enterococcus;Enterococcus durans	0	0.0179856	0	0	0	0	0	0	0	0
Bacteria;Firmicutes;Bacilli;Lactobacillales;Enterococcaceae;Enterococcus;Enterococcus inusitatus	0.0152184	0	0	0	0	0	0	0	0	0
Bacteria;Firmicutes;Bacilli;Lactobacillales;Enterococcaceae;Enterococcus;Enterococcus massiliensis	0	0	0	0	0	0	0	0.0146994	0	0
Bacteria;Firmicutes;Bacilli;Lactobacillales;Enterococcaceae;Enterococcus;Enterococcus raffinosus	0	0	0	0	0	0.0104341	0	0	0	0
Bacteria;Proteobacteria;Gammaproteobacteria;unidentified;unidentified;EPR3968/O8a/Bc78;EPR3968/O8a/Bc78 sp.	0	0	0	0	0	0.104341	0	0.0587976	0	0
Bacteria;Firmicutes;Bacilli;Lactobacillales;Aerococcaceae;Eremococcus;Eremococcus coleocola	0	0	0	0	0	0	0.26159	0	0	0.171762
Bacteria;Firmicutes;Erysipelotrichia;Erysipelotrichales;Erysipelotrichaceae;Erysipelatoclostridium;Erysipelatoclostridium sp.	0	0	0	0	0	0	0	0.117595	0	0
Bacteria;Firmicutes;Erysipelotrichia;Erysipelotrichales;Erysipelotrichaceae;Erysipelothrix;Erysipelothrix sp.	0.0608735	0.0179856	0.0412031	0.17703	0.0204415	0.0521703	0.145328	0	0	0
Bacteria;Firmicutes;Erysipelotrichia;Erysipelotrichales;Erysipelotrichaceae;Erysipelotrichaceae;Erysipelotrichaceae sp.	0	0.0179856	0.0412031	0.0221288	0	0	0	0.0881964	0	0
Bacteria;Proteobacteria;Gammaproteobacteria;Enterobacteriales;Enterobacteriaceae;Escherichia/Shigella;Escherichia coli	0	3.02158	0	0	0	0	0	0	0	0
Bacteria;Proteobacteria;Gammaproteobacteria;Enterobacteriales;Enterobacteriaceae;Escherichia/Shigella;Escherichia/Shigella sp.	0	0.197842	0	0	0	0	0	0	0.0163265	0
Bacteria;Proteobacteria;Gammaproteobacteria;Enterobacteriales;Enterobacteriaceae;Escherichia/Shigella;Shigella sonnei	0	0.0179856	0	0	0	0	0	0	0	0
Bacteria;Firmicutes;Clostridia;Clostridiales;Ruminococcaceae;Eubacterium;Eubacterium sp.	0.0608735	0.0359712	0	0.0663864	0.0408831	0.125209	0	0.0293988	0	0.103057
Bacteria;Firmicutes;Clostridia;Clostridiales;Family XIII;Eubacterium;Eubacterium sp.	0.0152184	0.0359712	0.0412031	0.132773	0.0408831	0.135643	0	0	0	0
Bacteria;Firmicutes;Clostridia;Clostridiales;Lachnospiraceae;Eubacterium;Eubacterium sp.	0.0456552	0.0539568	0.0824063	0.0663864	0.0613246	0	0	0.0587976	0	0
Bacteria;Firmicutes;Clostridia;Clostridiales;Eubacteriaceae;Eubacterium;Eubacterium sp.	0	0	0	0	0.0408831	0	0	0	0	0
Bacteria;Firmicutes;Clostridia;Clostridiales;Peptostreptococcaceae;Eubacterium;Eubacterium sp.	0	0	0	0	0.0204415	0	0	0	0	0
Bacteria;Firmicutes;Clostridia;Clostridiales;Family XI;Ezakiella;Ezakiella massiliensis	0.0152184	0	0	0	0.0204415	0	0	0	0	0
Bacteria;Firmicutes;Bacilli;Lactobacillales;Aerococcaceae;Facklamia;Facklamia sp.	6.28519	7.8777	1.23609	0.575349	2.47343	0.855593	1.54047	0.24989	0	3.26348
Bacteria;Firmicutes;Bacilli;Lactobacillales;Aerococcaceae;Facklamia;Facklamia tabacinasalis	0.0304368	0.179856	0	0	0	0.0104341	0.0145328	0	0	0.0343525
Bacteria;Firmicutes;Bacilli;Lactobacillales;Aerococcaceae;Facklamia;Facklamia miroungae	0.0304368	0	0	0	0	0	0	0	0	0
Bacteria;Firmicutes;Clostridia;Clostridiales;Ruminococcaceae;Faecalibacterium;Faecalibacterium sp.	0	0.0179856	0	0	0	0	0	0	0	0
Bacteria;Firmicutes;Erysipelotrichia;Erysipelotrichales;Erysipelotrichaceae;Faecalitalea;Faecalitalea sp.	0	0.0179856	0	0	0	0	0	0	0	0
Bacteria;Firmicutes;Clostridia;Clostridiales;Family XIII;Family;Family sp.	0.0152184	0.161871	0.0412031	0.0885152	0.0408831	0	0.508647	0	1.01224	0.583992
Bacteria;Firmicutes;Clostridia;Clostridiales;Ruminococcaceae;Fastidiosipila;Fastidiosipila sp.	0	0	0.0412031	0	0	0	0	0	0	0
Bacteria;unidentified;unidentified;unidentified;unidentified;FBP;FBP sp.	0	0	0	0.0221288	0	0	0	0	0	0
Bacteria;Bacteroidetes;Bacteroidia;Bacteroidales;Dysgonomonadaceae;Fermentimonas;Fermentimonas sp.	0	0	0	0.0221288	0.0408831	0	0	0.073497	0	0
Bacteria;Planctomycetes;Planctomycetacia;Gemmatales;Gemmataceae;Fimbriiglobus;Fimbriiglobus sp.	0	0	0	0	0	0	0	0.0293988	0	0
Bacteria;Bacteroidetes;Bacteroidia;Chitinophagales;Chitinophagaceae;Flavisolibacter;Flavisolibacter sp.	0	0	0	0.0221288	0	0	0	0	0	0
Bacteria;Bacteroidetes;Bacteroidia;Flavobacteriales;Flavobacteriaceae;Flavobacterium;Flavobacterium sp.	0.0152184	0	0	0.0885152	0	0.0834725	0	0	0	0
Bacteria;Chloroflexi;Anaerolineae;Anaerolineales;Anaerolineaceae;Flexilinea;Flexilinea sp.	0	0	0	0.0442576	0	0	0	0	0	0
Bacteria;Bacteroidetes;Bacteroidia;Flavobacteriales;Crocinitomicaceae;Fluviicola;Fluviicola sp.	0	0	0	0.0221288	0	0	0	0	0	0
Bacteria;Actinobacteria;Actinobacteria;Micrococcales;Microbacteriaceae;Frigoribacterium;Frigoribacterium sp.	0	0	0	0.0221288	0	0	0	0	0	0
Bacteria;Firmicutes;Clostridia;Clostridiales;Family XII;Fusibacter;Fusibacter sp.	0.0304368	0	0	0	0	0	0	0	0	0.412229
Bacteria;Firmicutes;Clostridia;Clostridiales;Lachnospiraceae;Fusicatenibacter;Fusicatenibacter saccharivorans	0	0	0	0	0.0204415	0	0	0	0	0
Bacteria;Fusobacteria;Fusobacteriia;Fusobacteriales;Fusobacteriaceae;Fusobacterium;Fusobacterium sp.	0.0456552	0	0	0	0	0	0	0	0	0
Bacteria;Firmicutes;Clostridia;Clostridiales;Family XI;Gallicola;Gallicola sp.	0.289149	0	0.0412031	0	0	0.0313022	0	0	0	0
Bacteria;Cyanobacteria;Melainabacteria;unidentified;unidentified;Gastranaerophilales;Gastranaerophilales sp.	0.0152184	0.0359712	0	0	0.0204415	0	0.203459	0	0	0.257643
Bacteria;Firmicutes;Bacilli;Bacillales;Family XI;Gemella;Gemella sp.	0.0152184	0	0	0	0	0	0	0	0	0
Bacteria;Proteobacteria;Alphaproteobacteria;Rhodobacterales;Rhodobacteraceae;Gemmobacter;Gemmobacter sp.	0.0152184	0	0	0.0885152	0	0	0	0.073497	0	0
Bacteria;Proteobacteria;Alphaproteobacteria;Rhodobacterales;Rhodobacteraceae;Gemmobacter;Gemmobacter nectariphilus	0	0	0	0.0221288	0	0	0	0	0	0
Bacteria;Actinobacteria;Actinobacteria;Micrococcales;Bogoriellaceae;Georgenia;Georgenia sp.	0	0	0	0	0	0.0104341	0	0	0	0
Eukaryota;Opisthokonta;Nucletmycea;Fungi;Dikarya;Geotrichum;Geotrichum sp.	0	0.0179856	0.123609	0.132773	0	0	0	0	0	0
Bacteria;Proteobacteria;Gammaproteobacteria;Betaproteobacteriales;Burkholderiaceae;Giesbergeria;Giesbergeria sp.	0	0	0	0	0	0.0208681	0	0	0	0
Bacteria;Firmicutes;Bacilli;Lactobacillales;Aerococcaceae;Globicatella;Globicatella sp.	0.213057	0	0.0412031	0	0	0.135643	0.276123	0	0	0
Bacteria;Firmicutes;Bacilli;Lactobacillales;Aerococcaceae;Globicatella;Globicatella sanguinis	0.0760919	0	0	0	0	0	0	0	0	0
Bacteria;Firmicutes;Bacilli;Lactobacillales;Aerococcaceae;Globicatella;Globicatella sulfidifaciens	0	0	0	0.0221288	0	0	0	0	0	0
Bacteria;Actinobacteria;Actinobacteria;Micrococcales;Micrococcaceae;Glutamicibacter;Glutamicibacter sp.	0	0	0	0.0442576	0	0	0	0	0	0
Bacteria;Actinobacteria;Actinobacteria;Corynebacteriales;Nocardiaceae;Gordonia;Gordonia paraffinivorans	0	0	0	0	0	0	0	0	0.0326531	0
Bacteria;Actinobacteria;Actinobacteria;Corynebacteriales;Nocardiaceae;Gordonia;Gordonia phosphorivorans	0	0	0	0	0	0.0104341	0	0	0	0
Bacteria;Firmicutes;Clostridia;Clostridiales;Family XII;Guggenheimella;Guggenheimella sp.	0.0304368	0	0	0.0221288	0	0	0	0.161693	0.979592	0
Bacteria;Actinobacteria;Actinobacteria;Micrococcales;Microbacteriaceae;Gulosibacter;Gulosibacter sp.	0	0	0	0	0	0.0208681	0	0	0	0
Bacteria;Proteobacteria;Alphaproteobacteria;Rhodobacterales;Rhodobacteraceae;Haematobacter;Haematobacter missouriensis	0	0	0	0.0221288	0	0	0	0	0	0
Bacteria;Proteobacteria;Gammaproteobacteria;Enterobacteriales;Enterobacteriaceae;Hafnia/Obesumbacterium;Hafnia alvei	0	0	0	0.0221288	0	0	0.406918	0	0	0
Bacteria;Proteobacteria;Gammaproteobacteria;Enterobacteriales;Enterobacteriaceae;Hafnia/Obesumbacterium;Hafnia paralvei	0	0	0	0.0221288	0	0	0	0	0	0
Bacteria;Halanaerobiaeota;Halanaerobiia;Halanaerobiales;Halanaerobiaceae;Halocella;Halocella sp.	0	0	0	0	0	0	0	0.0587976	0	0
Bacteria;Firmicutes;Clostridia;Clostridiales;Family XI;Helcococcus;Helcococcus sp.	0.121747	0	0	0.0221288	0	0	0	0	0	0
Eukaryota;SAR;Alveolata;Ciliophora;Intramacronucleata;Hemiurosomoida;Hemiurosomoida longa	0	0	0	0.221288	0.0204415	0	0	0	0	0
Eukaryota;SAR;Rhizaria;Cercozoa;Glissomonadida;Heteromita;Heteromita sp.	0	0	0	0.0221288	0	0	0	0.0146994	0	0
Bacteria;Firmicutes;Clostridia;Clostridiales;Lachnospiraceae;Howardella;Howardella sp.	0.0152184	0	0	0	0	0.0834725	0	0	0	0
Bacteria;Proteobacteria;Gammaproteobacteria;Betaproteobacteriales;Burkholderiaceae;Hydrogenophaga;Hydrogenophaga sp.	0	0	0	0	0	0.0104341	0	0	0	0
Bacteria;Proteobacteria;Alphaproteobacteria;Rhizobiales;Hyphomicrobiaceae;Hyphomicrobium;Hyphomicrobium sp.	0	0	0	0.0221288	0	0	0	0	0	0
Bacteria;Actinobacteria;Acidimicrobiia;Microtrichales;Iamiaceae;Iamia;Iamia sp.	0	0	0	0.110644	0	0.553005	0	0.0881964	0	0.188939
Bacteria;Firmicutes;Bacilli;Lactobacillales;Aerococcaceae;Ignavigranum;Ignavigranum sp.	0.654391	5.48561	1.73053	0.708121	1.26738	0.28172	0.334254	0	1.55102	0.583992
Bacteria;Actinobacteria;Acidimicrobiia;Microtrichales;Ilumatobacteraceae;Ilumatobacter;Ilumatobacter sp.	0	0	0	0.0663864	0	0	0	0.338086	0	0
Bacteria;Actinobacteria;Acidimicrobiia;Microtrichales;Microtrichaceae;IMCC26207;IMCC26207 sp.	0	0	0	0.0442576	0	0	0	0	0	0
Bacteria;Actinobacteria;Acidimicrobiia;unidentified;unidentified;IMCC26256;IMCC26256 sp.	0	0	0	0	0	0	0	0.0440982	0	0
Bacteria;Firmicutes;Clostridia;Clostridiales;Peptostreptococcaceae;Intestinibacter;Intestinibacter sp.	0	0.0359712	0	0.0221288	0	0	0	0	0	0
Bacteria;Actinobacteria;Actinobacteria;Micrococcales;Promicromonosporaceae;Isoptericola;Isoptericola sp.	0	0	0	0	0	0.0939065	0	0.0440982	0	0
Bacteria;Actinobacteria;Actinobacteria;Micrococcales;Intrasporangiaceae;Janibacter;Janibacter anophelis	0.0304368	0.0179856	0.0412031	0.0221288	0	1.53381	0	0.0146994	0.457143	0
Bacteria;Actinobacteria;Actinobacteria;Micrococcales;Intrasporangiaceae;Janibacter;Janibacter sp.	0	0.0179856	0	0	0	0.0104341	0	0	0	0
Bacteria;Actinobacteria;Actinobacteria;Micrococcales;Intrasporangiaceae;Janibacter;Janibacter cremeus	0	0	0	0	0	0.0208681	0	0	0	0
Bacteria;Actinobacteria;Actinobacteria;Frankiales;Frankiaceae;Jatrophihabitans;Jatrophihabitans sp.	0	0	0	0	0	0	0	0	0	0.0171762
Bacteria;Firmicutes;Bacilli;Lactobacillales;Carnobacteriaceae;Jeotgalibaca;Jeotgalibaca sp.	0.973977	0.0179856	0.0824063	0.331932	0.26574	0.876461	0.334254	0.161693	0	0.429406
Bacteria;Firmicutes;Bacilli;Bacillales;Staphylococcaceae;Jeotgalicoccus;Jeotgalicoccus psychrophilus	0.228276	0.0359712	0	0.287674	0.347506	0.239983	0	0	0	1.59739
Bacteria;Firmicutes;Bacilli;Bacillales;Staphylococcaceae;Jeotgalicoccus;Jeotgalicoccus halotolerans	0.0152184	0.179856	0	0	0.26574	0	0	0	0	0
Bacteria;Firmicutes;Bacilli;Bacillales;Staphylococcaceae;Jeotgalicoccus;Jeotgalicoccus sp.	0.0304368	0.0539568	0.0412031	0.0663864	0.0613246	0	0	0	0	0
Bacteria;Firmicutes;Bacilli;Bacillales;Staphylococcaceae;Jeotgalicoccus;Jeotgalicoccus huakuii	0	0	0	0.0663864	0.0204415	0	0	0	0	0
Bacteria;Firmicutes;Bacilli;Bacillales;Staphylococcaceae;Jeotgalicoccus;Jeotgalicoccus halophilus	0	0.0179856	0	0	0.0204415	0	0	0	0	0
Bacteria;Firmicutes;Bacilli;Bacillales;Staphylococcaceae;Jeotgalicoccus;Jeotgalicoccus aerolatus	0	0	0	0.0221288	0	0	0	0	0	0
Bacteria;Firmicutes;Erysipelotrichia;Erysipelotrichales;Erysipelotrichaceae;Kandleria;Kandleria vitulina	0	0	0	0.464705	0	0.0104341	0	0.0587976	0	0
Eukaryota;Opisthokonta;Nucletmycea;Fungi;Dikarya;Kazachstania/Candida;Kazachstania bulderi	0	0	0.0412031	0	0	0	0	0	0	0
Eukaryota;Opisthokonta;Nucletmycea;Fungi;Dikarya;Kazachstania/Candida;Kazachstania/Candida sp.	0	0	0.0412031	0	0	0	0	0	0	0
Bacteria;Proteobacteria;Gammaproteobacteria;Enterobacteriales;Enterobacteriaceae;Klebsiella;Klebsiella oxytoca	0	0	0	0	0.0204415	0	0	0	0	0
Bacteria;Proteobacteria;Gammaproteobacteria;Enterobacteriales;Enterobacteriaceae;Kluyvera;Kluyvera intermedia	0	0	0	0.0221288	0	0	0	0	0	0
Eukaryota;Opisthokonta;Nucletmycea;Fungi;Dikarya;Kluyveromyces;Kluyveromyces marxianus	0	0.0179856	0	2.7661	0	0	0	0.514479	0	0
Eukaryota;Opisthokonta;Nucletmycea;Fungi;Dikarya;Kluyveromyces;Kluyveromyces sp.	0	0	0	0.154902	0	0	0	0	0	0
Eukaryota;Opisthokonta;Nucletmycea;Fungi;Dikarya;Kluyveromyces;Kluyveromyces lactis	0	0.107914	0	0	0	0	0	0	0	0
Eukaryota;Opisthokonta;Nucletmycea;Fungi;Dikarya;Kluyveromyces;Kluyveromyces dobzhanskii	0	0	0	0.0221288	0	0	0	0	0	0
Bacteria;Actinobacteria;Actinobacteria;Micrococcales;Micrococcaceae;Kocuria;Kocuria sp.	0.821793	0	0	0.154902	0.26574	0.135643	0.959163	0.367485	0.914286	2.40467
Bacteria;Actinobacteria;Actinobacteria;Micrococcales;Micrococcaceae;Kocuria;Kocuria salsicia	0.0304368	0.431655	0.824063	0.199159	0.0204415	0	0	0.220491	0	0
Bacteria;Actinobacteria;Actinobacteria;Micrococcales;Micrococcaceae;Kocuria;Kocuria atrinae	0.258713	0	0	0	0.0613246	0	0	0.0293988	0.440816	0.463758
Bacteria;Actinobacteria;Actinobacteria;Micrococcales;Micrococcaceae;Kocuria;Kocuria gwangalliensis	0	0	0	0	0	0	0.145328	0	0	0.309172
Bacteria;Actinobacteria;Actinobacteria;Micrococcales;Micrococcaceae;Kocuria;Kocuria palustris	0	0.0359712	0	0.0442576	0.0204415	0	0.101729	0	0	0
Bacteria;Actinobacteria;Actinobacteria;Micrococcales;Micrococcaceae;Kocuria;Kocuria kristinae	0	0.0899281	0	0	0	0	0	0	0	0
Bacteria;Actinobacteria;Actinobacteria;Micrococcales;Micrococcaceae;Kocuria;Kocuria carniphila	0.0152184	0	0	0	0.0408831	0	0	0	0.0163265	0
Bacteria;Actinobacteria;Actinobacteria;Micrococcales;Micrococcaceae;Kocuria;Kocuria rhizophila	0	0	0	0	0	0	0	0	0	0.0171762
Bacteria;Actinobacteria;Actinobacteria;Micrococcales;Micrococcaceae;Kocuria;Kocuria varians	0.0152184	0	0	0	0	0	0	0	0	0
Bacteria;Firmicutes;Bacilli;Bacillales;Thermoactinomycetaceae;Kroppenstedtia;Kroppenstedtia sp.	0	0	0	0.0442576	0	0	0	0	0	0
Bacteria;Firmicutes;Bacilli;Bacillales;Planococcaceae;Kurthia;Kurthia huakuii	0	0	0	0.0221288	0	0	0	0	0	0
Eukaryota;Opisthokonta;Nucletmycea;Fungi;Dikarya;Kurtzmaniella/Candida;Candida zeylanoides	0	0	0.0824063	0.442576	0	0	0	0.0146994	0	0
Bacteria;Firmicutes;Clostridia;Clostridiales;Lachnospiraceae;Lachnobacterium;Lachnobacterium sp.	0	0	0	0	0	0.0939065	0	0	0	0
Bacteria;Firmicutes;Clostridia;Clostridiales;Lachnospiraceae;Lachnoclostridium;Lachnoclostridium sp.	0.0456552	0.0179856	0.0412031	0.0442576	0.0204415	0.114775	0	0	0	0
Bacteria;Firmicutes;Clostridia;Clostridiales;Lachnospiraceae;Lachnoclostridium0;Lachnoclostridium0 sp.	0	0	0	0.0221288	0	0	0	0	0	0
Bacteria;Firmicutes;Clostridia;Clostridiales;Lachnospiraceae;Lachnospira;Lachnospira sp.	0.0152184	0	0	0	0	0	0	0	0	0
Bacteria;Firmicutes;Clostridia;Clostridiales;Lachnospiraceae;Lachnospiraceae;Lachnospiraceae sp.	0.806574	0.73741	0.164813	1.57114	1.28782	1.19992	1.78753	0.411583	0.130612	0
Bacteria;Firmicutes;Bacilli;Lactobacillales;Carnobacteriaceae;Lacticigenium;Lacticigenium sp.	0	0	0	0	0.0408831	0	0	0	0	0
Bacteria;Firmicutes;Bacilli;Lactobacillales;Lactobacillaceae;Lactobacillus;Lactobacillus helveticus	0	0.161871	0	1.70392	0	0	0.276123	0.382184	0	0
Bacteria;Firmicutes;Bacilli;Lactobacillales;Lactobacillaceae;Lactobacillus;Lactobacillus kefiranofaciens	0	0.971223	0	0.199159	0	0	0	0	0	0
Bacteria;Firmicutes;Bacilli;Lactobacillales;Lactobacillaceae;Lactobacillus;Lactobacillus delbrueckii	0.197839	0.0179856	0	0.309803	0	0	0.188926	0	0	0
Bacteria;Firmicutes;Bacilli;Lactobacillales;Lactobacillaceae;Lactobacillus;Lactobacillus pobuzihii	0	0	0.164813	0.0221288	0	0	0.319721	0	0	0
Bacteria;Firmicutes;Bacilli;Lactobacillales;Lactobacillaceae;Lactobacillus;Lactobacillus sp.	0	0.0359712	0.164813	0.132773	0	0	0	0	0	0
Bacteria;Firmicutes;Bacilli;Lactobacillales;Lactobacillaceae;Lactobacillus;Lactobacillus dextrinicus	0.106529	0	0	0	0	0	0.174393	0	0	0
Bacteria;Firmicutes;Bacilli;Lactobacillales;Lactobacillaceae;Lactobacillus;Lactobacillus rhamnosus	0	0.0899281	0.0412031	0.110644	0	0	0	0	0	0
Bacteria;Firmicutes;Bacilli;Lactobacillales;Lactobacillaceae;Lactobacillus;Lactobacillus fermentum	0	0.215827	0	0	0	0	0	0	0	0
Bacteria;Firmicutes;Bacilli;Lactobacillales;Lactobacillaceae;Lactobacillus;Lactobacillus johnsonii	0	0.0359712	0	0	0	0	0	0.176393	0	0
Bacteria;Firmicutes;Bacilli;Lactobacillales;Lactobacillaceae;Lactobacillus;Lactobacillus paracasei	0	0.0179856	0.164813	0.0221288	0	0	0	0	0	0
Bacteria;Firmicutes;Bacilli;Lactobacillales;Lactobacillaceae;Lactobacillus;Lactobacillus parabuchneri	0	0.0899281	0.0412031	0.0221288	0	0	0	0	0	0
Bacteria;Firmicutes;Bacilli;Lactobacillales;Lactobacillaceae;Lactobacillus;Lactobacillus concavus	0	0	0.123609	0	0	0	0	0	0	0
Bacteria;Firmicutes;Bacilli;Lactobacillales;Lactobacillaceae;Lactobacillus;Lactobacillus manihotivorans	0	0	0.0824063	0	0	0	0	0	0	0
Bacteria;Firmicutes;Bacilli;Lactobacillales;Lactobacillaceae;Lactobacillus;Lactobacillus similis	0	0	0.0824063	0	0	0	0	0	0	0
Bacteria;Firmicutes;Bacilli;Lactobacillales;Lactobacillaceae;Lactobacillus;Lactobacillus acidipiscis	0	0	0	0	0	0	0.0581311	0	0	0
Bacteria;Firmicutes;Bacilli;Lactobacillales;Lactobacillaceae;Lactobacillus;Lactobacillus camelliae	0	0	0.0412031	0	0	0	0	0	0	0
Bacteria;Firmicutes;Bacilli;Lactobacillales;Lactobacillaceae;Lactobacillus;Lactobacillus plantarum	0	0	0.0412031	0	0	0	0	0	0	0
Bacteria;Firmicutes;Bacilli;Lactobacillales;Lactobacillaceae;Lactobacillus;Lactobacillus vaccinostercus	0	0	0.0412031	0	0	0	0	0	0	0
Bacteria;Firmicutes;Bacilli;Lactobacillales;Lactobacillaceae;Lactobacillus;Lactobacillus harbinensis	0	0.0179856	0	0.0221288	0	0	0	0	0	0
Bacteria;Firmicutes;Bacilli;Lactobacillales;Lactobacillaceae;Lactobacillus;Lactobacillus bifermentans	0	0	0	0.0221288	0	0	0	0	0	0
Bacteria;Firmicutes;Bacilli;Lactobacillales;Lactobacillaceae;Lactobacillus;Lactobacillus otakiensis	0	0	0	0.0221288	0	0	0	0	0	0
Bacteria;Firmicutes;Bacilli;Lactobacillales;Lactobacillaceae;Lactobacillus;Lactobacillus paralimentarius	0	0	0	0.0221288	0	0	0	0	0	0
Bacteria;Firmicutes;Bacilli;Lactobacillales;Lactobacillaceae;Lactobacillus;Lactobacillus perolens	0	0	0	0.0221288	0	0	0	0	0	0
Bacteria;Firmicutes;Bacilli;Lactobacillales;Lactobacillaceae;Lactobacillus;Lactobacillus brevis	0	0.0179856	0	0	0	0	0	0	0	0
Bacteria;Firmicutes;Bacilli;Lactobacillales;Lactobacillaceae;Lactobacillus;Lactobacillus kefiri	0	0.0179856	0	0	0	0	0	0	0	0
Bacteria;Firmicutes;Bacilli;Lactobacillales;Streptococcaceae;Lactococcus;Lactococcus sp.	0.152184	10.6655	1.77173	0.331932	0	0.354758	0	0.191092	2.62857	0.27482
Bacteria;Firmicutes;Bacilli;Lactobacillales;Streptococcaceae;Lactococcus;Lactococcus lactis	0.152184	1.81655	0.288422	0.0442576	0	0.114775	0	0	0	5.54792
Bacteria;Firmicutes;Bacilli;Lactobacillales;Streptococcaceae;Lactococcus;Lactococcus piscium	0.0456552	0.431655	0	0	0	0	0	0	0	0
Bacteria;Firmicutes;Bacilli;Lactobacillales;Streptococcaceae;Lactococcus;Lactococcus raffinolactis	0	0	0.0412031	0	0	0	0	0	0	0
Bacteria;Firmicutes;Bacilli;Lactobacillales;Streptococcaceae;Lactococcus;Lactococcus garvieae	0	0	0	0	0	0	0	0	0.0163265	0
Bacteria;Proteobacteria;Gammaproteobacteria;Betaproteobacteriales;Burkholderiaceae;Lampropedia;Lampropedia sp.	0	0	0	0.0221288	0	0	0	0	0	0
Bacteria;Proteobacteria;Gammaproteobacteria;Betaproteobacteriales;Burkholderiaceae;Lautropia;Lautropia sp.	0	0	0	0	0	0.0313022	0	0	0	0
Bacteria;Proteobacteria;Gammaproteobacteria;Legionellales;Legionellaceae;Legionella;Legionella santicrucis	0	0	0	0	0	0.0521703	0	0	0	0
Bacteria;Proteobacteria;Gammaproteobacteria;Legionellales;Legionellaceae;Legionella;Legionella sp.	0.0152184	0	0	0	0	0.0104341	0	0	0	0
Bacteria;Actinobacteria;Actinobacteria;Micrococcales;Microbacteriaceae;Leifsonia;Leifsonia sp.	0.0152184	0	0	0	0	0	0	0.0587976	0	0
Bacteria;Proteobacteria;Gammaproteobacteria;Enterobacteriales;Enterobacteriaceae;Lelliottia;Lelliottia amnigena	0	0	0.0824063	0	0	0	0	0	0	0
Bacteria;Actinobacteria;Actinobacteria;Micrococcales;Microbacteriaceae;Leucobacter;Leucobacter sp.	0.0152184	0	0	0.0442576	0	0	0.145328	0	0	0
Bacteria;Actinobacteria;Actinobacteria;Micrococcales;Microbacteriaceae;Leucobacter;Leucobacter komagatae	0	0	0	0.0221288	0	0	0	0	0	0
Bacteria;Firmicutes;Bacilli;Lactobacillales;Leuconostocaceae;Leuconostoc;Leuconostoc gelidum	0	0.413669	0.0412031	0	0	0	0	0	0	0
Bacteria;Firmicutes;Bacilli;Lactobacillales;Leuconostocaceae;Leuconostoc;Leuconostoc garlicum	0	0.0539568	0	0.154902	0.0613246	0	0	0.0587976	0	0
Bacteria;Firmicutes;Bacilli;Lactobacillales;Leuconostocaceae;Leuconostoc;Leuconostoc mesenteroides	0	0	0	0.0885152	0	0	0	0	0	0
Bacteria;Firmicutes;Bacilli;Lactobacillales;Leuconostocaceae;Leuconostoc;Leuconostoc pseudomesenteroides	0	0	0.0412031	0.0221288	0	0	0	0	0	0
Bacteria;Firmicutes;Bacilli;Lactobacillales;Leuconostocaceae;Leuconostoc;Leuconostoc carnosum	0	0	0	0.0221288	0	0	0	0	0	0
Bacteria;Firmicutes;Bacilli;Lactobacillales;Leuconostocaceae;Leuconostoc;Leuconostoc sp.	0	0.0179856	0	0	0	0	0	0	0	0
Bacteria;Proteobacteria;Gammaproteobacteria;Betaproteobacteriales;Burkholderiaceae;Limnobacter;Limnobacter sp.	0	0	0	0	0	0.0208681	0	0.073497	0	0
Bacteria;Proteobacteria;Gammaproteobacteria;Xanthomonadales;Xanthomonadaceae;Luteimonas;Luteimonas sp.	0	0	0	0.199159	0	0.292154	0	0.132295	1.2898	0
Bacteria;Actinobacteria;Actinobacteria;Propionibacteriales;Propionibacteriaceae;Luteococcus;Luteococcus japonicus	0.593517	0.125899	0.0824063	0.0221288	0	0	0	0	0	0.360701
Bacteria;Actinobacteria;Actinobacteria;Propionibacteriales;Propionibacteriaceae;Luteococcus;Luteococcus sediminum	0.913103	0	0.0412031	0.0221288	0	0.0417362	0	0	0	0
Bacteria;Actinobacteria;Actinobacteria;Propionibacteriales;Propionibacteriaceae;Luteococcus;Luteococcus sp.	0.0304368	0	0	0.0221288	0	0.0417362	0	0.073497	0	0
Bacteria;Actinobacteria;Actinobacteria;Propionibacteriales;Propionibacteriaceae;Luteococcus;Luteococcus peritonei	0.121747	0	0	0	0	0.0104341	0	0	0	0
Bacteria;Actinobacteria;Actinobacteria;Propionibacteriales;Propionibacteriaceae;Luteococcus;Luteococcus sanguinis	0.0456552	0	0	0	0	0	0	0	0	0
Bacteria;Verrucomicrobia;Verrucomicrobiae;Verrucomicrobiales;Rubritaleaceae;Luteolibacter;Luteolibacter sp.	0	0	0	0.0663864	0	0	0	0	0	0
Bacteria;Proteobacteria;Alphaproteobacteria;Rhodobacterales;Rhodobacteraceae;Lutimaribacter;Lutimaribacter pacificus	0	0	0	0	0	0.0417362	0	0	0	0
Bacteria;Firmicutes;Bacilli;Bacillales;Planococcaceae;Lysinibacillus;Lysinibacillus sp.	0	0	0	0.132773	0	0.0626043	0	0.0587976	0	0
Bacteria;Firmicutes;Bacilli;Bacillales;Planococcaceae;Lysinibacillus;Lysinibacillus odysseyi	0	0	0	0.0221288	0	0	0	0	0	0
Bacteria;Proteobacteria;Gammaproteobacteria;Xanthomonadales;Xanthomonadaceae;Lysobacter;Lysobacter sp.	0	0	0	0	0	0	0	0.0881964	0	0
Bacteria;Bacteroidetes;Bacteroidia;Bacteroidales;Tannerellaceae;Macellibacteroides;Macellibacteroides sp.	0	0	0	0	0	0	0	0.073497	0	0
Bacteria;Firmicutes;Bacilli;Bacillales;Staphylococcaceae;Macrococcus;Macrococcus sp.	0.0304368	0	0	0.0221288	0	0.0104341	0	0.191092	0	0
Bacteria;Firmicutes;Bacilli;Bacillales;Staphylococcaceae;Macrococcus;Macrococcus caseolyticus	0.0152184	0	0	0.154902	0	0	0	0.073497	0	0
Bacteria;Firmicutes;Bacilli;Bacillales;Staphylococcaceae;Macrococcus;Macrococcus canis	0.0304368	0	0	0	0	0.0834725	0	0	0	0
Eukaryota;Opisthokonta;Nucletmycea;Fungi;Dikarya;Magnusiomyces;Magnusiomyces sp.	0	0	0	0.0663864	0	0	0	0	0	0
Eukaryota;Opisthokonta;Nucletmycea;Fungi;Dikarya;Magnusiomyces;Magnusiomyces capitatus	0	0	0	0.0221288	0	0	0	0	0	0
Eukaryota;Opisthokonta;Nucletmycea;Fungi;Dikarya;Malassezia;Malassezia japonica	0	0	0	0	0.0817661	0	0	0	0	0
Eukaryota;Opisthokonta;Nucletmycea;Fungi;Dikarya;Malassezia;Malassezia sp.	0	0	0	0	0	0.0417362	0	0	0	0
Bacteria;Proteobacteria;Gammaproteobacteria;Alteromonadales;Marinobacteraceae;Marinobacter;Marinobacter sp.	0	0	0	0	0	0.0939065	0	0	0	0
Bacteria;Firmicutes;Clostridia;Clostridiales;Lachnospiraceae;Marvinbryantia;Marvinbryantia sp.	0.0304368	0.0359712	0	0.0221288	0.102208	0.0417362	0	0	0	0
Bacteria;Bacteroidetes;Bacteroidia;Chitinophagales;Saprospiraceae;Membranicola;Membranicola sp.	0	0	0	0	0	0.156511	0	0	0	0
Bacteria;Proteobacteria;Alphaproteobacteria;Rhizobiales;Rhizobiaceae;Mesorhizobium;Mesorhizobium sp.	0	0	0	0.0663864	0	0	0	0.073497	0	0
Archaea;Euryarchaeota;Methanobacteria;Methanobacteriales;Methanobacteriaceae;Methanobrevibacter;Methanobrevibacter sp.	3.68285	1.25899	0.494438	0.331932	0.674571	0.427796	0.566778	0.338086	0	0.171762
Archaea;Euryarchaeota;Methanobacteria;Methanobacteriales;Methanobacteriaceae;Methanobrevibacter;Methanobrevibacter millerae	0.365241	0.0539568	0.0824063	0.0442576	0.0613246	0.0313022	0	0	0	0.240467
Archaea;Euryarchaeota;Methanobacteria;Methanobacteriales;Methanobacteriaceae;Methanobrevibacter;Methanobrevibacter arboriphilus	0	0	0	0.0221288	0	0	0	0	0	0
Archaea;Euryarchaeota;Methanomicrobia;Methanomicrobiales;Methanocorpusculaceae;Methanocorpusculum;Methanocorpusculum sp.	0	0	0	0	0.0408831	0	0	0	0	0
Archaea;Euryarchaeota;Methanomicrobia;Methanosarcinales;Methanosarcinaceae;Methanomethylovorans;Methanomethylovorans sp.	0	0	0	0.0221288	0	0	0	0	0	0
Archaea;Euryarchaeota;Methanomicrobia;Methanosarcinales;Methanosarcinaceae;Methanosarcina;Methanosarcina soligelidi	0	0	0	0.0663864	0	0	0	0	0.685714	0
Archaea;Euryarchaeota;Methanomicrobia;Methanosarcinales;Methanosarcinaceae;Methanosarcina;Methanosarcina mazei	0	0	0	0.132773	0	0	0	0	0.587755	0
Archaea;Euryarchaeota;Methanomicrobia;Methanosarcinales;Methanosarcinaceae;Methanosarcina;Methanosarcina horonobensis	0	0	0	0	0	0.208681	0	0.0587976	0	0
Archaea;Euryarchaeota;Methanobacteria;Methanobacteriales;Methanobacteriaceae;Methanosphaera;Methanosphaera sp.	0.0608735	0	0	0.0442576	0.0408831	0	0	0.0440982	0	0
Bacteria;Proteobacteria;Gammaproteobacteria;Methylococcales;Methylomonaceae;Methylobacter;Methylobacter marinus	0	0	0	0	0	0.146077	0	0	0	0
Bacteria;Proteobacteria;Gammaproteobacteria;Methylococcales;Methylomonaceae;Methylobacter;Methylobacter sp.	0	0	0	0.0221288	0	0	0	0	0	0
Bacteria;Proteobacteria;Alphaproteobacteria;Rhizobiales;Beijerinckiaceae;Methylobacterium;Methylobacterium sp.	0	0.0179856	0	0	0	0	0	0	0	0
Bacteria;Proteobacteria;Alphaproteobacteria;Rhizobiales;Methyloligellaceae;Methyloceanibacter;Methyloceanibacter sp.	0	0	0	0	0	0	0	0.0881964	0	0
Eukaryota;Opisthokonta;Nucletmycea;Fungi;Dikarya;Meyerozyma/Candida;Meyerozyma caribbica	0	0	0	0.0221288	0	0	0	0	0	0
Bacteria;Actinobacteria;Actinobacteria;Micrococcales;Microbacteriaceae;Microbacterium;Microbacterium sp.	0.0152184	0	1.11248	0.265545	0.0204415	1.52337	0	0.0293988	0	0
Bacteria;Actinobacteria;Actinobacteria;Streptosporangiales;Streptosporangiaceae;Microbispora;Microbispora sp.	0	0	0	0	0	0	0.0145328	0	0	0
Bacteria;Actinobacteria;Actinobacteria;Micrococcales;Micrococcaceae;Micrococcus;Micrococcus sp.	0.0304368	0	0	0	0	0.104341	0	0	0	0.893164
Bacteria;Actinobacteria;Actinobacteria;Micrococcales;Micrococcaceae;Micrococcus;Micrococcus terreus	0	0	0	0	0	0.0417362	0	0	0	0
Bacteria;Actinobacteria;Actinobacteria;Micrococcales;Micrococcaceae;Micrococcus;Micrococcus lylae	0	0	0	0.0221288	0	0	0	0	0	0
Bacteria;Actinobacteria;Actinobacteria;Micrococcales;Micrococcaceae;Micrococcus;Micrococcus endophyticus	0	0	0	0	0	0	0	0	0	0.0171762
Bacteria;Actinobacteria;Actinobacteria;Micrococcales;Micrococcaceae;Micrococcus;Micrococcus indicus	0.0152184	0	0	0	0	0	0	0	0	0
Bacteria;Actinobacteria;Actinobacteria;Propionibacteriales;Propionibacteriaceae;Microlunatus;Microlunatus sp.	0	0	0	0	0	0	0	0.0440982	0	0.291996
Bacteria;Actinobacteria;Actinobacteria;Propionibacteriales;Propionibacteriaceae;Microlunatus;Microlunatus cavernae	0	0	0	0	0	0.104341	0	0	0	0
Bacteria;Proteobacteria;Alphaproteobacteria;Rhizobiales;Beijerinckiaceae;Microvirga;Microvirga sp.	0	0	0	0	0	0	0	0.0146994	0	0
Bacteria;Proteobacteria;Gammaproteobacteria;Betaproteobacteriales;Nitrosomonadaceae;mle1-7;mle1-7 sp.	0	0	0	0	0	0	0	0.0587976	0	0
Bacteria;Actinobacteria;Actinobacteria;Micrococcales;Dermatophilaceae;Mobilicoccus;Mobilicoccus pelagius	0	0	0	0	0	0	0	0	0.571429	0
Bacteria;Actinobacteria;Actinobacteria;Micrococcales;Dermatophilaceae;Mobilicoccus;Mobilicoccus sp.	0	0	0	0	0	0	0	0	0	0.446582
Bacteria;Firmicutes;Clostridia;Clostridiales;Family XIII;Mogibacterium;Mogibacterium sp.	0.0913103	0.305755	0.0412031	0.132773	0.0408831	0.177379	0	0	0	0
Bacteria;Bacteroidetes;Bacteroidia;Flavobacteriales;Weeksellaceae;Moheibacter;Moheibacter sediminis	0	0	0	0	0	0.114775	0	0	0	0
Bacteria;Bacteroidetes;Bacteroidia;Flavobacteriales;Weeksellaceae;Moheibacter;Moheibacter sp.	0	0	0	0	0	0.0104341	0	0	0	0
Bacteria;Tenericutes;Mollicutes;unidentified;unidentified;Mollicutes;Mollicutes sp.	0.0304368	0.305755	0	0.110644	0.0408831	0	0	0.117595	0	0
Eukaryota;Opisthokonta;Nucletmycea;Fungi;Mucoromycota;Mucor;Mucor endophyticus	0	0	0	0	0	0	0	0.0146994	0	0
Bacteria;Firmicutes;Clostridia;Clostridiales;Family XI;Murdochiella;Murdochiella sp.	0.0152184	0.0179856	0	0.0442576	0	0	0	0	0	0
Bacteria;Bacteroidetes;Bacteroidia;Bacteroidales;unidentified;Muribaculaceae;Muribaculaceae sp.	0.152184	0	0.123609	0.0221288	0.0817661	0	0	0	0	0
Bacteria;Bacteroidetes;Bacteroidia;Flavobacteriales;Flavobacteriaceae;Muricauda;Muricauda sp.	0	0	0	0.0442576	0	0	0	0	0	0
Bacteria;Actinobacteria;Actinobacteria;Corynebacteriales;Mycobacteriaceae;Mycobacterium;Mycobacterium sp.	0	0	0	0.0221288	0	0.0313022	0	0.0146994	0.0163265	0
Bacteria;Bacteroidetes;Bacteroidia;Flavobacteriales;Flavobacteriaceae;Myroides;Myroides sp.	0	0	0	0.154902	0	0	0	0	0	0
Bacteria;Firmicutes;Clostridia;Clostridiales;Ruminococcaceae;Negativibacillus;Negativibacillus sp.	0	0	0	0.0442576	0.0204415	0	0	0	0	0
Bacteria;Actinobacteria;Actinobacteria;Micrococcales;Micrococcaceae;Neomicrococcus;Neomicrococcus lactis	0	0	0	0.0442576	0	0	0	0	0	0
Eukaryota;Opisthokonta;Nucletmycea;Fungi;Dikarya;Neophaeosphaeria;Neophaeosphaeria conglomerata	0	0	0.0412031	0	0	0	0	0	0	0
Bacteria;Bacteroidetes;Bacteroidia;Chitinophagales;Chitinophagaceae;Niabella;Niabella sp.	0.0304368	0	0	0	0	0	0	0	0	0
Archaea;Thaumarchaeota;Nitrososphaeria;Nitrososphaerales;unidentified;Nitrososphaeraceae;Nitrososphaeraceae sp.	0	0	0	0	0	0	0	0.0440982	0	0.0171762
Bacteria;Proteobacteria;Gammaproteobacteria;Betaproteobacteriales;Nitrosomonadaceae;Nitrosospira;Nitrosospira sp.	0	0	0	0.110644	0	0	0	0	0	0
Bacteria;Proteobacteria;Gammaproteobacteria;Betaproteobacteriales;Nitrosomonadaceae;Nitrosospira;Nitrosospira briensis	0	0	0	0.0221288	0	0	0	0	0	0
Bacteria;Nitrospirae;Nitrospira;Nitrospirales;Nitrospiraceae;Nitrospira;Nitrospira sp.	0	0	0	0	0	0	0	0	0	0.704225
Bacteria;Actinobacteria;Actinobacteria;Propionibacteriales;Nocardioidaceae;Nocardioides;Nocardioides sp.	0	0	0	0	0	0.0521703	0	0.0440982	0	0
Bacteria;Actinobacteria;Actinobacteria;Propionibacteriales;Nocardioidaceae;Nocardioides;Nocardioides jensenii	0	0	0	0	0	0.0208681	0	0.0440982	0	0
Bacteria;Actinobacteria;Actinobacteria;Propionibacteriales;Nocardioidaceae;Nocardioides;Nocardioides gilvus	0	0	0	0	0	0.0104341	0	0	0	0
Bacteria;Firmicutes;Bacilli;Bacillales;Staphylococcaceae;Nosocomiicoccus;Nosocomiicoccus sp.	0.0456552	0.125899	0	0	0	0	0	0	0	0
Bacteria;Proteobacteria;Alphaproteobacteria;Sphingomonadales;Sphingomonadaceae;Novosphingobium;Novosphingobium sp.	0	0	0.0824063	0	0	0.0313022	0	0	0	0
Eukaryota;Opisthokonta;Nucletmycea;Fungi;Dikarya;Occultifur;Occultifur externus	0	0	0	0	0.0204415	0	0	0	0	0
Bacteria;Firmicutes;Bacilli;Bacillales;Bacillaceae;Oceanobacillus;Oceanobacillus sp.	0	0	0	0.0442576	0	0	0	0	0.440816	0
Bacteria;Proteobacteria;Alphaproteobacteria;Rhizobiales;Rhizobiaceae;Ochrobactrum;Ochrobactrum sp.	0	0	0.0412031	0	0	0	0	0	0	0
Bacteria;Actinobacteria;Actinobacteria;Micrococcales;Cellulomonadaceae;Oerskovia;Oerskovia enterophila	0	0	0	0	0	0	0	0.0146994	0	0
Eukaryota;Opisthokonta;Nucletmycea;Fungi;Dikarya;Ogataea/Candida;Candida boidinii	0	0.0179856	0	0	0	0	0	0	0	0
Bacteria;Proteobacteria;Gammaproteobacteria;Betaproteobacteriales;Burkholderiaceae;Oligella;Oligella ureolytica	0	0.0359712	0	0.110644	0	0	0	0	0	0
Bacteria;Proteobacteria;Gammaproteobacteria;Betaproteobacteriales;Burkholderiaceae;Oligella;Oligella sp.	0.0304368	0.0179856	0	0	0	0	0	0	0	0
Bacteria;Actinobacteria;Coriobacteriia;Coriobacteriales;Atopobiaceae;Olsenella;Olsenella sp.	0	0	0	0.0221288	0	0	0.0290655	0	0	0
Bacteria;Actinobacteria;Actinobacteria;Micrococcales;Intrasporangiaceae;Ornithinicoccus;Ornithinicoccus sp.	0	0	0	0.0442576	0	0.292154	0	0.0440982	0.75102	0.154586
Bacteria;Actinobacteria;Actinobacteria;Micrococcales;Intrasporangiaceae;Ornithinicoccus;Ornithinicoccus hortensis	0	0	0	0	0	0.208681	0	0.176393	0	0
Bacteria;Actinobacteria;Actinobacteria;Micrococcales;Intrasporangiaceae;Ornithinimicrobium;Ornithinimicrobium murale	0	0	0	0.0221288	0	0.104341	0	0	1.06122	0.0343525
Bacteria;Actinobacteria;Actinobacteria;Micrococcales;Intrasporangiaceae;Ornithinimicrobium;Ornithinimicrobium sp.	0.0152184	0	0	0	0	0.0104341	0	0	0	0.257643
Bacteria;Actinobacteria;Actinobacteria;Micrococcales;Intrasporangiaceae;Ornithinimicrobium;Ornithinimicrobium pekingense	0	0	0	0	0	0.0208681	0	0.0146994	0	0
Bacteria;Bacteroidetes;Bacteroidia;Flavobacteriales;Weeksellaceae;Ornithobacterium;Ornithobacterium sp.	0	0	0	0	0	0.125209	0	0	0	0
Bacteria;Firmicutes;Clostridia;Clostridiales;Ruminococcaceae;Oscillibacter;Oscillibacter sp.	0	0	0	0	0.0204415	0	0	0	0	0
Bacteria;Firmicutes;Clostridia;Clostridiales;Ruminococcaceae;Oscillospira;Oscillospira sp.	0	0	0	0	0.0204415	0	0	0	0	0
Bacteria;Proteobacteria;Gammaproteobacteria;Betaproteobacteriales;Burkholderiaceae;Ottowia;Ottowia sp.	0	0	0	0.0221288	0	0.0730384	0	0	0	0
Bacteria;Planctomycetes;Planctomycetacia;Pirellulales;Pirellulaceae;p-1088-a5;p-1088-a5 sp.	0.0152184	0	0	0	0.0204415	0	0	0	0	0
Bacteria;Bacteroidetes;Bacteroidia;Bacteroidales;unidentified;p-251-o5;p-251-o5 sp.	0	0.0179856	0	0	0.0408831	0	0	0	0	0
Bacteria;Bacteroidetes;Bacteroidia;Bacteroidales;unidentified;p-2534-18B5;p-2534-18B5 sp.	0	0	0	0	0	0.0939065	0	0	0	0
Bacteria;Firmicutes;Bacilli;Bacillales;Paenibacillaceae;Paenibacillus;Paenibacillus sp.	0	0	0	0	0	0	0	0	0.995918	0
Bacteria;Firmicutes;Clostridia;Clostridiales;Peptostreptococcaceae;Paeniclostridium;Paeniclostridium sp.	8.14184	6.15108	1.11248	6.1518	5.82584	4.85184	5.46432	2.89578	6.1551	4.51735
Bacteria;Firmicutes;Clostridia;Clostridiales;Peptostreptococcaceae;Paeniclostridium;Paeniclostridium sordellii	0.0913103	0.107914	0.0412031	0.0442576	0.0408831	0	0	0	0	0.0171762
Bacteria;Proteobacteria;Alphaproteobacteria;Rhodobacterales;Rhodobacteraceae;Paenirhodobacter;Paenirhodobacter sp.	0	0	0	0.110644	0	0	0	0	0	0
Bacteria;Proteobacteria;Deltaproteobacteria;Myxococcales;Polyangiaceae;Pajaroellobacter;Pajaroellobacter sp.	0	0	0	0.0221288	0	0	0	0	0	0
Bacteria;Proteobacteria;Gammaproteobacteria;Enterobacteriales;Enterobacteriaceae;Pantoea;Pantoea agglomerans	0	0	0.0824063	0	0	0	0	0	0	0
Bacteria;Firmicutes;Clostridia;Clostridiales;Ruminococcaceae;Papillibacter;Papillibacter sp.	0	0	0.0412031	0	0	0	0	0	0	0
Bacteria;Bacteroidetes;Bacteroidia;Bacteroidales;Tannerellaceae;Parabacteroides;Parabacteroides sp.	0	0	0	0	0.0204415	0	0	0	0	0
Bacteria;Firmicutes;Clostridia;Clostridiales;Peptostreptococcaceae;Paraclostridium;Paraclostridium sp.	0.0913103	0.0719424	0.0412031	0.0885152	0.0408831	0.0104341	0.0290655	0	0	0.0171762
Bacteria;Proteobacteria;Alphaproteobacteria;Rhodobacterales;Rhodobacteraceae;Paracoccus;Paracoccus sp.	0.0456552	0	0.0824063	0.0221288	0	0	0.0435983	0.0146994	0	0.377877
Bacteria;Proteobacteria;Alphaproteobacteria;Rhodobacterales;Rhodobacteraceae;Paracoccus;Paracoccus alcaliphilus	0	0	0	0.0442576	0	0.0417362	0	0.0146994	0	0
Bacteria;Proteobacteria;Alphaproteobacteria;Rhodobacterales;Rhodobacteraceae;Paracoccus;Paracoccus caeni	0	0	0	0	0	0.0521703	0	0	0	0
Bacteria;Proteobacteria;Alphaproteobacteria;Rhodobacterales;Rhodobacteraceae;Paracoccus;Paracoccus marcusii	0	0	0	0	0	0	0	0	0	0.0171762
Bacteria;Bacteroidetes;Bacteroidia;Sphingobacteriales;Sphingobacteriaceae;Parapedobacter;Parapedobacter sp.	0	0	0	0	0	0.135643	0	0	0	0
Bacteria;Proteobacteria;Gammaproteobacteria;Betaproteobacteriales;Burkholderiaceae;Parapusillimonas;Parapusillimonas sp.	0	0	0	0.0442576	0	0	0	0	0	0
Eukaryota;Opisthokonta;Nucletmycea;Fungi;Dikarya;Parastagonospora;Parastagonospora sp.	0	0	0.0824063	0	0	0	0	0	0	0
Bacteria;Actinobacteria;Coriobacteriia;Coriobacteriales;Eggerthellaceae;Parvibacter;Parvibacter sp.	0.0152184	0	0	0	0	0	0	0	0	0
Bacteria;Firmicutes;Clostridia;Clostridiales;Family XI;Parvimonas;Parvimonas sp.	0.0456552	0	0	0	0	0	0	0	0	0
Bacteria;Actinobacteria;Thermoleophilia;Solirubrobacterales;Solirubrobacteraceae;Patulibacter;Patulibacter sp.	0	0	0	0	0	0.0521703	0	0	0	0
Bacteria;Firmicutes;Bacilli;Bacillales;Bacillaceae;Paucisalibacillus;Paucisalibacillus globulus	0	0	0	0.0221288	0	0	0	0	0	0
Bacteria;Firmicutes;Bacilli;Lactobacillales;Lactobacillaceae;Pediococcus;Pediococcus pentosaceus	0.213057	0.0179856	0	0.0221288	0.102208	0	1.58407	0.0587976	0	0
Bacteria;Firmicutes;Bacilli;Lactobacillales;Lactobacillaceae;Pediococcus;Pediococcus sp.	0.0152184	0	0	0	0	0	0	0	0	0
Bacteria;Bacteroidetes;Bacteroidia;Sphingobacteriales;Sphingobacteriaceae;Pedobacter;Pedobacter sp.	0	0	0.0412031	0	0.0817661	0.344324	0	0	0	0
Bacteria;Verrucomicrobia;Verrucomicrobiae;Pedosphaerales;unidentified;Pedosphaeraceae;Pedosphaeraceae sp.	0	0	0	0.0221288	0	0	0	0	0	0
Bacteria;Proteobacteria;Alphaproteobacteria;Rhizobiales;Devosiaceae;Pelagibacterium;Pelagibacterium sp.	0	0	0	0.0442576	0	0	0	0.0293988	0	0
Bacteria;Firmicutes;Clostridia;Clostridiales;Family XI;Peptoniphilus;Peptoniphilus sp.	0.0304368	0.0179856	0	0.0442576	0.0817661	0	0	0	0	0
Bacteria;Firmicutes;Clostridia;Clostridiales;unidentified;Peptostreptococcaceae;Peptostreptococcaceae sp.	0	0	0	0	0.0408831	0	0	0	0	0
Bacteria;Firmicutes;Clostridia;Clostridiales;Peptostreptococcaceae;Peptostreptococcus;Peptostreptococcus sp.	0.0608735	0	0	0.0221288	0	0	0	0	0	0
Bacteria;Firmicutes;Negativicutes;Selenomonadales;Acidaminococcaceae;Phascolarctobacterium;Phascolarctobacterium sp.	0.0304368	0.0539568	0.0824063	0.132773	0.102208	0.292154	0.276123	0	0	0
Bacteria;Proteobacteria;Deltaproteobacteria;Myxococcales;Phaselicystidaceae;Phaselicystis;Phaselicystis sp.	0	0	0	0.0221288	0	0	0	0	0	0
Bacteria;Proteobacteria;Alphaproteobacteria;Caulobacterales;Caulobacteraceae;Phenylobacterium;Phenylobacterium sp.	0	0	0	0.0442576	0	0	0	0	0	0
Eukaryota;Opisthokonta;Nucletmycea;Fungi;Dikarya;Phoma;Phoma herbarum	0	0	0.0412031	0	0	0	0	0	0	0
Eukaryota;Opisthokonta;Nucletmycea;Fungi;Dikarya;Phoma;Phoma sp.	0	0	0.0412031	0	0	0	0	0	0	0
Bacteria;Proteobacteria;Alphaproteobacteria;Rhizobiales;Rhizobiaceae;Phyllobacterium;Phyllobacterium sp.	0	0	0	0.0221288	0	0	0	0	0	0
Eukaryota;Opisthokonta;Nucletmycea;Fungi;Dikarya;Pichia;Pichia scutulata	0.0913103	0.197842	0.0412031	13.6977	0	0	3.05188	29.8545	0	0
Eukaryota;Opisthokonta;Nucletmycea;Fungi;Dikarya;Pichia;Pichia cactophila	0.0456552	0.0359712	0	0.818765	0	0	0.465049	2.26371	0	0
Eukaryota;Opisthokonta;Nucletmycea;Fungi;Dikarya;Pichia;Pichia kudriavzevii	0.273931	0	0.453234	0.265545	0	0	0	0.0293988	0	0
Eukaryota;Opisthokonta;Nucletmycea;Fungi;Dikarya;Pichia;Pichia pseudocactophila	0	0	0	0.354061	0	0	0.0871966	0.367485	0	0
Eukaryota;Opisthokonta;Nucletmycea;Fungi;Dikarya;Pichia;Pichia deserticola	0.0608735	0.0179856	0.700453	0	0	0	0	0	0	0
Eukaryota;Opisthokonta;Nucletmycea;Fungi;Dikarya;Pichia;Pichia terricola	0	0	0	0.0442576	0	0	0	0	0	0
Eukaryota;Opisthokonta;Nucletmycea;Fungi;Dikarya;Pichia;Pichia membranifaciens	0	0	0.0412031	0	0	0	0	0	0	0
Eukaryota;Opisthokonta;Nucletmycea;Fungi;Dikarya;Pichia;Pichia sp.	0	0	0	0	0	0	0	0.0293988	0	0
Eukaryota;Opisthokonta;Nucletmycea;Fungi;Dikarya;Pichia;Pichia fermentans	0	0	0	0.0221288	0	0	0	0	0	0
Bacteria;Planctomycetes;Planctomycetacia;Pirellulales;Pirellulaceae;Pir4;Pir4 sp.	0	0	0	0	0	0	0	0.191092	0	0
Bacteria;Planctomycetes;Planctomycetacia;Pirellulales;Pirellulaceae;Pirellula;Pirellula sp.	0	0	0	0	0	0	0	0.176393	0	0
Eukaryota;Opisthokonta;Nucletmycea;Fungi;Neocallimastigomycota;Piromyces;Piromyces finnis	0.0304368	0.0539568	0	0	0	0	0	0	0	0
Bacteria;Actinobacteria;Actinobacteria;Micrococcales;Dermatophilaceae;Piscicoccus;Piscicoccus intestinalis	0	0	0	0.0221288	0	0.198247	0	0.308687	0	0.618344
Bacteria;Bacteroidetes;Bacteroidia;Flavobacteriales;Flavobacteriaceae;Planktosalinus;Planktosalinus sp.	0	0	0	0	0	0.187813	0	0	0	0
Bacteria;Firmicutes;Bacilli;Bacillales;Planococcaceae;Planomicrobium;Planomicrobium sp.	0	0	0	0.0221288	0	0	0	0	0	0
Bacteria;Actinobacteria;Actinobacteria;Micrococcales;Microbacteriaceae;Plantibacter;Plantibacter cousiniae	0	0.0359712	0	0	0	0	0	0	0	0
Eukaryota;Opisthokonta;Nucletmycea;Fungi;Dikarya;Plectosphaerella;Plectosphaerella cucumerina	0	0	0	0.0221288	0	0	0	0	0	0
Bacteria;Bacteroidetes;Bacteroidia;Bacteroidales;unidentified;Porphyromonadaceae;Porphyromonadaceae sp.	0	0	0	0	0.0408831	0	0	0	0	0
Bacteria;Bacteroidetes;Bacteroidia;Bacteroidales;Porphyromonadaceae;Porphyromonas;Porphyromonas sp.	0.0913103	0.0359712	0	0	0	0	0	0	0	0
Bacteria;Bacteroidetes;Bacteroidia;Bacteroidales;Porphyromonadaceae;Porphyromonas;Porphyromonas levii	0.0608735	0	0	0.0221288	0.0204415	0	0	0	0	0
Bacteria;Bacteroidetes;Bacteroidia;Bacteroidales;Porphyromonadaceae;Porphyromonas;Porphyromonas asaccharolytica	0.0152184	0	0	0	0	0	0	0	0	0
Bacteria;Bacteroidetes;Bacteroidia;Bacteroidales;Prevotellaceae;Prevotellaceae;Prevotellaceae sp.	0.0304368	0.0539568	0.0412031	0.0442576	0.0408831	0	0.116262	0	0	0
Bacteria;Chloroflexi;Anaerolineae;Ardenticatenales;uncultured;Promineofilum;Promineofilum breve	0	0	0	0.0221288	0	0	0	0	0	0
Bacteria;Actinobacteria;Actinobacteria;Propionibacteriales;Propionibacteriaceae;Propionibacterium;Propionibacterium sp.	0	0.0539568	0	0	0	0	0	0	0	0
Bacteria;Actinobacteria;Actinobacteria;Propionibacteriales;Propionibacteriaceae;Propioniciclava;Propioniciclava sp.	0.0152184	0	0.0412031	0.464705	0.0613246	0.0521703	0	0	0	0
Bacteria;Firmicutes;Clostridia;Clostridiales;Clostridiales Incertae Sedis;Proteiniborus;Proteiniborus sp.	0	0	0	0.0442576	0	0	0	0	0	0
Bacteria;Firmicutes;Clostridia;Clostridiales;Clostridiaceae 1;Proteiniclasticum;Proteiniclasticum sp.	0	0	0	0.0663864	0	0.198247	0	0.338086	0	0
Bacteria;Firmicutes;Clostridia;Clostridiales;Clostridiaceae 1;Proteiniclasticum;Proteiniclasticum ruminis	0	0	0	0.0221288	0	0	0	0	0	0
Bacteria;Bacteroidetes;Bacteroidia;Bacteroidales;Dysgonomonadaceae;Proteiniphilum;Proteiniphilum sp.	0	0	0	0.110644	0	0	0	0.102896	0	0
Bacteria;Actinobacteria;Actinobacteria;Micrococcales;Micrococcaceae;Pseudarthrobacter;Pseudarthrobacter sp.	0	0	0	0	0	0	0	0.0440982	0	0
Bacteria;Actinobacteria;Actinobacteria;Micrococcales;Micrococcaceae;Pseudarthrobacter;Pseudarthrobacter oxydans	0	0	0	0.0221288	0	0	0	0	0	0
Bacteria;Proteobacteria;Alphaproteobacteria;Rhizobiales;Rhizobiaceae;Pseudochrobactrum;Pseudochrobactrum asaccharolyticum	0	0	0	0.0221288	0	0	0	0	0	0
Bacteria;Proteobacteria;Alphaproteobacteria;Rhizobiales;Rhizobiaceae;Pseudochrobactrum;Pseudochrobactrum sp.	0	0	0	0.0221288	0	0	0	0	0	0
Bacteria;Proteobacteria;Gammaproteobacteria;Enterobacteriales;Enterobacteriaceae;Pseudocitrobacter;Pseudocitrobacter sp.	0	0	0.0412031	0	0	0	0	0	0	0
Bacteria;Actinobacteria;Actinobacteria;Micrococcales;Microbacteriaceae;Pseudoclavibacter;Pseudoclavibacter sp.	0	0	0	0.0221288	0	0	0.188926	0	0.604082	0.0858811
Bacteria;Actinobacteria;Actinobacteria;Micrococcales;Microbacteriaceae;Pseudoclavibacter;Pseudoclavibacter helvolus	0	0.0179856	0	0	0	0	0.116262	0	0	0.309172
Bacteria;Actinobacteria;Actinobacteria;Micrococcales;Microbacteriaceae;Pseudoclavibacter;Pseudoclavibacter chungangensis	0.0152184	0	0.0824063	0	0.0204415	0	0	0	0	0
Bacteria;Firmicutes;Bacilli;Bacillales;Bacillaceae;Pseudogracilibacillus;Pseudogracilibacillus sp.	0	0	0	0.110644	0	0	0	0	0	0
Bacteria;Proteobacteria;Gammaproteobacteria;Pseudomonadales;Pseudomonadaceae;Pseudomonas;Pseudomonas lundensis	0	0.0719424	11.4133	0.132773	0.0204415	0	0	0	0	0
Bacteria;Proteobacteria;Gammaproteobacteria;Pseudomonadales;Pseudomonadaceae;Pseudomonas;Pseudomonas sp.	0	0.0899281	2.01895	0.90728	0.0204415	0.0626043	0	0	0	0
Bacteria;Proteobacteria;Gammaproteobacteria;Pseudomonadales;Pseudomonadaceae;Pseudomonas;Pseudomonas helleri	0	0	0.0412031	0.752379	0	0	0	0	0	0
Bacteria;Proteobacteria;Gammaproteobacteria;Pseudomonadales;Pseudomonadaceae;Pseudomonas;Pseudomonas fluorescens	0	0	0.65925	0	0	0	0	0	0	0
Bacteria;Proteobacteria;Gammaproteobacteria;Pseudomonadales;Pseudomonadaceae;Pseudomonas;Pseudomonas brenneri	0	0	0	0	0	0.0313022	0	0.102896	0	0
Bacteria;Proteobacteria;Gammaproteobacteria;Pseudomonadales;Pseudomonadaceae;Pseudomonas;Pseudomonas canadensis	0	0	0.0412031	0.0663864	0	0	0	0	0	0
Bacteria;Proteobacteria;Gammaproteobacteria;Pseudomonadales;Pseudomonadaceae;Pseudomonas;Pseudomonas putida	0	0	0	0.0885152	0	0	0	0	0	0
Bacteria;Proteobacteria;Gammaproteobacteria;Pseudomonadales;Pseudomonadaceae;Pseudomonas;Pseudomonas mucidolens	0	0	0.0412031	0	0	0	0	0	0	0
Bacteria;Proteobacteria;Gammaproteobacteria;Pseudomonadales;Pseudomonadaceae;Pseudomonas;Pseudomonas graminis	0	0	0	0	0	0	0	0.0293988	0	0
Bacteria;Proteobacteria;Gammaproteobacteria;Pseudomonadales;Pseudomonadaceae;Pseudomonas;Pseudomonas gessardii	0	0.0179856	0	0	0	0	0	0	0	0
Bacteria;Proteobacteria;Gammaproteobacteria;Pseudomonadales;Pseudomonadaceae;Pseudomonas;Pseudomonas rhizosphaerae	0	0.0179856	0	0	0	0	0	0	0	0
Bacteria;Proteobacteria;Gammaproteobacteria;Pseudomonadales;Pseudomonadaceae;Pseudomonas;Pseudomonas pseudoalcaligenes	0.0152184	0	0	0	0	0	0	0	0	0
Bacteria;Firmicutes;Clostridia;Clostridiales;Eubacteriaceae;Pseudoramibacter;Pseudoramibacter sp.	0	0	0	0	0.0613246	0	0	0	0	0
Bacteria;Proteobacteria;Alphaproteobacteria;Rhodobacterales;Rhodobacteraceae;Pseudorhodobacter;Pseudorhodobacter sp.	0	0	0.0412031	0	0	0	0	0	0	0
Bacteria;Proteobacteria;Gammaproteobacteria;Xanthomonadales;Xanthomonadaceae;Pseudoxanthomonas;Pseudoxanthomonas sp.	0.0456552	0	0.0412031	0	0	0.0313022	0	0	0	0
Bacteria;Firmicutes;Bacilli;Bacillales;Planococcaceae;Psychrobacillus;Psychrobacillus sp.	0	0	0	0	0	0.0834725	0	0	0	0
Bacteria;Proteobacteria;Gammaproteobacteria;Pseudomonadales;Moraxellaceae;Psychrobacter;Psychrobacter sp.	0	0.0179856	0	0.110644	0	0	0	0	0	0
Bacteria;Proteobacteria;Gammaproteobacteria;Pseudomonadales;Moraxellaceae;Psychrobacter;Psychrobacter faecalis	0	0	0	0.0885152	0	0	0	0	0	0
Bacteria;Firmicutes;Clostridia;Clostridiales;Ruminococcaceae;Pygmaiobacter;Pygmaiobacter sp.	0	0.0179856	0	0	0	0	0	0	0	0
Eukaryota;Opisthokonta;Nucletmycea;Fungi;Dikarya;Pyrenochaeta;Pyrenochaeta sp.	0	0	0	0	0	0	0	0	0	0.171762
Bacteria;Proteobacteria;Gammaproteobacteria;unidentified;unidentified;R7C24;R7C24 sp.	0	0	0	0	0	0	0	0.0587976	0	0
Bacteria;Actinobacteria;Actinobacteria;Propionibacteriales;Propionibacteriaceae;Raineyella;Raineyella antarctica	1.17182	0	0	0.0221288	0.0817661	0	1.27888	0	0	0.446582
Bacteria;Actinobacteria;Actinobacteria;Propionibacteriales;Propionibacteriaceae;Raineyella;Raineyella sp.	0	0	0	0.486833	0	0.198247	0	0.470381	0	0
Bacteria;Proteobacteria;Gammaproteobacteria;Enterobacteriales;Enterobacteriaceae;Raoultella;Raoultella ornithinolytica	0	0	0.0412031	0	0	0	0	0	0	0
Bacteria;Proteobacteria;Gammaproteobacteria;Enterobacteriales;Enterobacteriaceae;Raoultella;Raoultella terrigena	0	0	0.0412031	0	0	0	0	0	0	0
Bacteria;Actinobacteria;Actinobacteria;Micrococcales;Microbacteriaceae;Rathayibacter;Rathayibacter tritici	0	0	0	0.0221288	0	0	0	0	0	0
Bacteria;Proteobacteria;Alphaproteobacteria;Sphingomonadales;Sphingomonadaceae;Rhizorhapis;Rhizorhapis suberifaciens	0	0	0	0.0221288	0	0	0	0	0	0
Bacteria;Proteobacteria;Alphaproteobacteria;Rhodobacterales;Rhodobacteraceae;Rhodobacter;Rhodobacter sp.	0	0	0	0.0442576	0.0204415	0.125209	0	0	0	0.120234
Bacteria;Actinobacteria;Actinobacteria;Corynebacteriales;Nocardiaceae;Rhodococcus;Rhodococcus sp.	0	0	0	0.0221288	0	0.0313022	0	0.0146994	0	0
Bacteria;Actinobacteria;Actinobacteria;Corynebacteriales;Nocardiaceae;Rhodococcus;Rhodococcus coprophilus	0	0	0	0	0	0	0	0	0	0.0171762
Bacteria;Proteobacteria;Gammaproteobacteria;Betaproteobacteriales;Burkholderiaceae;Rhodoferax;Rhodoferax sp.	0	0	0.0824063	0	0	0	0	0	0	0.601168
Bacteria;Actinobacteria;Actinobacteria;Micrococcales;Microbacteriaceae;Rhodoglobus;Rhodoglobus sp.	0	0	0	0.0221288	0	0	0	0	0	0
Bacteria;Proteobacteria;Alphaproteobacteria;Rhizobiales;Xanthobacteraceae;Rhodoplanes;Rhodoplanes sp.	0	0	0	0	0	0	0	0.0587976	0	0
Eukaryota;Opisthokonta;Nucletmycea;Fungi;Dikarya;Rhodotorula;Rhodotorula mucilaginosa	0	0	0.0412031	0	0	0	0	0	0	0
Bacteria;Bacteroidetes;Bacteroidia;Bacteroidales;Rikenellaceae;Rikenellaceae;Rikenellaceae sp.	0.0608735	0.251799	0.288422	0.73025	0.306623	0.156511	0	0	0	0
Bacteria;Firmicutes;Bacilli;Bacillales;Thermoactinomycetaceae;Risungbinella;Risungbinella sp.	0	0	0	0	0	0	0	0.102896	0	0
Bacteria;Firmicutes;Clostridia;Clostridiales;Peptostreptococcaceae;Romboutsia;Romboutsia sp.	23.0559	24.3345	6.18047	15.9991	14.6361	23.6436	23.8919	12.4063	23.1837	20.7145
Bacteria;Firmicutes;Clostridia;Clostridiales;Peptostreptococcaceae;Romboutsia;Romboutsia timonensis	0.0456552	0.0899281	0.0412031	0.0221288	0.0204415	0	0	0.0146994	0	0
Bacteria;Firmicutes;Clostridia;Clostridiales;Lachnospiraceae;Roseburia;Roseburia sp.	0.0304368	0.143885	0	0.0221288	0	0.0626043	0	0	0	0.0515287
Bacteria;Proteobacteria;Alphaproteobacteria;Acetobacterales;Acetobacteraceae;Roseomonas;Roseomonas sp.	0	0	0	0	0	0	0.305188	0	0	0
Bacteria;Proteobacteria;Alphaproteobacteria;Acetobacterales;Acetobacteraceae;Roseomonas;Roseomonas aquatica	0	0	0	0	0	0	0.0145328	0	0	0
Bacteria;Actinobacteria;Actinobacteria;Micrococcales;Micrococcaceae;Rothia;Rothia sp.	0.0304368	0.107914	9.39431	1.32773	0.0204415	0.563439	0.130795	0.0146994	0.636735	9.32669
Bacteria;Actinobacteria;Actinobacteria;Micrococcales;Micrococcaceae;Rothia;Rothia nasimurium	0.0913103	0	0	0	0	0.479967	0.26159	0.073497	0	0
Bacteria;Actinobacteria;Actinobacteria;Micrococcales;Micrococcaceae;Rothia;Rothia marina	0	0	0.0824063	0	0	0	0	0	0	0.0171762
Bacteria;Actinobacteria;Actinobacteria;Micrococcales;Micrococcaceae;Rothia;Rothia endophytica	0	0	0.0412031	0.0221288	0	0	0	0	0	0.0171762
Bacteria;Actinobacteria;Actinobacteria;Micrococcales;Micrococcaceae;Rothia;Rothia mucilaginosa	0	0	0.0412031	0.0221288	0	0	0	0	0	0.0171762
Bacteria;Actinobacteria;Rubrobacteria;Rubrobacterales;Rubrobacteriaceae;Rubrobacter;Rubrobacter sp.	0	0	0	0	0	0	0	0.073497	0	0
Bacteria;Firmicutes;Clostridia;Clostridiales;Ruminococcaceae;Ruminiclostridium;Ruminiclostridium sp.	0.0304368	0	0	0.0663864	0	0.0939065	0	0.132295	0	0
Bacteria;Firmicutes;Clostridia;Clostridiales;Ruminococcaceae;Ruminococcaceae;Ruminococcaceae sp.	0.928321	1.34892	0.741656	2.12436	0.919869	0.928631	1.49688	0.661473	1.82857	0.841635
Bacteria;Firmicutes;Clostridia;Clostridiales;Lachnospiraceae;Ruminococcus;Ruminococcus sp.	0.0456552	0.161871	0	0.199159	0.102208	0.146077	0	0.0587976	0	0
Bacteria;Firmicutes;Clostridia;Clostridiales;Ruminococcaceae;Ruminococcus;Ruminococcus sp.	0.0456552	0.233813	0.0412031	0.0442576	0.0204415	0.125209	0	0.102896	0	0
Bacteria;Firmicutes;Bacilli;Bacillales;Planococcaceae;Rummeliibacillus;Rummeliibacillus sp.	0.0152184	0	0	0	0	0	0	0	0	0
Bacteria;Firmicutes;Clostridia;Clostridiales;Family XIII;S5/A14a;S5/A14a sp.	0	0	0.0824063	0	0	0	0	0	0	0
Bacteria;Patescibacteria;Saccharimonadia;Saccharimonadales;unidentified;Saccharimonadaceae;Saccharimonadaceae sp.	0.0760919	0	0.206016	0.110644	0	0.104341	0	0	0.8	0
Bacteria;Patescibacteria;Saccharimonadia;unidentified;unidentified;Saccharimonadales;Saccharimonadales sp.	0.0152184	0	0.0412031	0.199159	0	0	0	0.117595	0	0
Bacteria;Patescibacteria;Saccharimonadia;Saccharimonadales;Saccharimonadaceae;Saccharimonas;Saccharimonas sp.	0.0760919	0.0719424	0	0.199159	0.245298	0.0521703	0	0	0	0
Bacteria;Firmicutes;Clostridia;Clostridiales;Ruminococcaceae;Saccharofermentans;Saccharofermentans sp.	0.0152184	0	0	0	0	0	0	0	0	0
Bacteria;Actinobacteria;Actinobacteria;Pseudonocardiales;Pseudonocardiaceae;Saccharomonospora;Saccharomonospora glauca	0	0	0	0	0	0	0	0	0.0489796	0
Eukaryota;Opisthokonta;Nucletmycea;Fungi;Dikarya;Saccharomyces;Saccharomyces cerevisiae	0	0	0	0	0	0	0.101729	0	0	0
Bacteria;Actinobacteria;Actinobacteria;Pseudonocardiales;Pseudonocardiaceae;Saccharopolyspora;Saccharopolyspora rectivirgula	0	0	0	0	0	0	0	0	0.0653061	0
Bacteria;Actinobacteria;Actinobacteria;Micrococcales;Microbacteriaceae;Salinibacterium;Salinibacterium sp.	0	0	0	0	0	0	0	0	0	0.0171762
Bacteria;Firmicutes;Bacilli;Bacillales;Staphylococcaceae;Salinicoccus;Salinicoccus sp.	0.0152184	0.0179856	0	0	0.0204415	0	0	0	0	0
Bacteria;Actinobacteria;Actinobacteria;Micrococcales;Sanguibacteraceae;Sanguibacter;Sanguibacter sp.	0	0	0	0.0221288	0	0.0730384	0	0	0	0
Bacteria;Actinobacteria;Actinobacteria;Micrococcales;Sanguibacteraceae;Sanguibacter;Sanguibacter soli	0	0	0	0.0221288	0	0	0	0	0	0
Eukaryota;Opisthokonta;Nucletmycea;Fungi;Dikarya;Saprochaete;Saprochaete clavata	0	0	0	0	0	0	8.54527	25.8856	0	0
Bacteria;Firmicutes;Clostridia;Clostridiales;Clostridiaceae 1;Sarcina;Sarcina sp.	0.0304368	0	0	0.0442576	0	0.0104341	0	0	0	0
Bacteria;Firmicutes;Bacilli;Bacillales;Planococcaceae;Savagea;Savagea faecisuis	0	0	0	0.0221288	0	0	0	0	0	0
Eukaryota;Opisthokonta;Nucletmycea;Fungi;Dikarya;Scheffersomyces;Scheffersomyces cryptocercus	0	0	0.0412031	0	0	0	0	0	0	0
Bacteria;Actinobacteria;Actinobacteria;Micrococcales;Microbacteriaceae;Schumannella;Schumannella sp.	0	0	0	0	0	0	0	0	0	0.0171762
Bacteria;Firmicutes;Clostridia;Clostridiales;Family XI;Sedimentibacter;Sedimentibacter sp.	0	0	0	0.0221288	0	0	0	0	0	0
Bacteria;Proteobacteria;Gammaproteobacteria;Enterobacteriales;Enterobacteriaceae;Serratia;Serratia marcescens	0	0	0	0	0.0204415	0	0	0	0	0
Bacteria;Proteobacteria;Alphaproteobacteria;Rhizobiales;Rhizobiaceae;Shinella;Shinella sp.	0.0608735	0	0	0	0	0	0	0	0	0
Bacteria;Firmicutes;Clostridia;Clostridiales;Lachnospiraceae;Shuttleworthia;Shuttleworthia sp.	0	0	0	0.0221288	0	0	0	0	0	0
Bacteria;Proteobacteria;Gammaproteobacteria;Betaproteobacteriales;Burkholderiaceae;Simplicispira;Simplicispira sp.	0	0	0	0.0663864	0	0	0	0	0	0
Bacteria;Proteobacteria;Gammaproteobacteria;Betaproteobacteriales;Burkholderiaceae;Simplicispira;Simplicispira psychrophila	0	0	0	0.0221288	0	0	0	0	0	0
Bacteria;Bacteroidetes;Ignavibacteria;unidentified;unidentified;SJA-28;SJA-28 sp.	0	0	0	0.0221288	0	0	0	0	0	0
Bacteria;Firmicutes;Clostridia;Clostridiales;Family XI;Soehngenia;Soehngenia sp.	0	0	0	0	0	0	0	0.132295	0	0
Bacteria;Firmicutes;Clostridia;Clostridiales;Ruminococcaceae;Soleaferrea;Soleaferrea sp.	0	0.0539568	0.0412031	0.0221288	0.0408831	0	0	0	0	0
Bacteria;Firmicutes;Bacilli;Bacillales;Planococcaceae;Solibacillus;Solibacillus sp.	0	0	0	0.0442576	0	0	0	0	1.09388	0
Bacteria;Actinobacteria;Thermoleophilia;Solirubrobacterales;Solirubrobacteraceae;Solirubrobacter;Solirubrobacter sp.	0	0	0	0	0	0	0	0.0881964	0	0
Bacteria;Firmicutes;Erysipelotrichia;Erysipelotrichales;Erysipelotrichaceae;Solobacterium;Solobacterium sp.	0.0152184	0.0719424	0.0412031	0.0221288	0	0	0	0	0	0
Bacteria;Bacteroidetes;Bacteroidia;Sphingobacteriales;Sphingobacteriaceae;Sphingobacterium;Sphingobacterium sp.	0	0	0.0824063	0.354061	0	0.0939065	0	0	0	0
Bacteria;Proteobacteria;Alphaproteobacteria;Sphingomonadales;Sphingomonadaceae;Sphingobium;Sphingobium sp.	0	0	0	0	0	0.0313022	0	0	0.277551	0
Bacteria;Proteobacteria;Alphaproteobacteria;Sphingomonadales;Sphingomonadaceae;Sphingomonas;Sphingomonas sp.	0	0	0	0.0663864	0	0	0	0.0881964	0	0.0515287
Bacteria;Proteobacteria;Alphaproteobacteria;Sphingomonadales;Sphingomonadaceae;Sphingopyxis;Sphingopyxis sp.	0	0	0	0.0663864	0	0	0	0	0	0
Bacteria;Proteobacteria;Alphaproteobacteria;Sphingomonadales;Sphingomonadaceae;Sphingorhabdus;Sphingorhabdus sp.	0	0	0	0.0221288	0	0	0	0	0	0
Bacteria;Firmicutes;Bacilli;Bacillales;Planococcaceae;Sporosarcina;Sporosarcina sp.	0	0	0	0.17703	0	0	0	0	0	0
Bacteria;Firmicutes;Bacilli;Bacillales;Staphylococcaceae;Staphylococcus;Staphylococcus sp.	0.0456552	0.28777	0.576844	0.464705	0.163532	5.42571	1.33701	0.23519	2.28571	0.0171762
Bacteria;Firmicutes;Bacilli;Bacillales;Staphylococcaceae;Staphylococcus;Staphylococcus haemolyticus	0.700046	0.0359712	0.329625	0.420447	0.122649	1.4086	1.26435	0.73497	2.9551	2.12985
Bacteria;Firmicutes;Bacilli;Bacillales;Staphylococcaceae;Staphylococcus;Staphylococcus xylosus	0	0.0359712	0.0824063	0.287674	0	2.05551	0	0.146994	0	0
Bacteria;Firmicutes;Bacilli;Bacillales;Staphylococcaceae;Staphylococcus;Staphylococcus equorum	0.0913103	0.341727	0	0.110644	0.551922	1.06427	0.363319	0.0440982	0	0
Bacteria;Firmicutes;Bacilli;Bacillales;Staphylococcaceae;Staphylococcus;Staphylococcus chromogenes	0.0152184	0	0	0.110644	0.449714	0.459098	0.276123	0	0	0.875988
Bacteria;Firmicutes;Bacilli;Bacillales;Staphylococcaceae;Staphylococcus;Staphylococcus saprophyticus	0	0	0.0412031	0.154902	0	0.803422	0	0	0	0
Bacteria;Firmicutes;Bacilli;Bacillales;Staphylococcaceae;Staphylococcus;Staphylococcus hominis	0.0913103	0	0.123609	0	0.0408831	0.135643	0.494114	0.0587976	0	0
Bacteria;Firmicutes;Bacilli;Bacillales;Staphylococcaceae;Staphylococcus;Staphylococcus cohnii	0	0.0359712	0	0	0.122649	0	0.290655	0	0	0
Bacteria;Firmicutes;Bacilli;Bacillales;Staphylococcaceae;Staphylococcus;Staphylococcus aureus	0	0	0	0.0221288	0.0204415	0.187813	0	0.0881964	0.0489796	0
Bacteria;Firmicutes;Bacilli;Bacillales;Staphylococcaceae;Staphylococcus;Staphylococcus vitulinus	0	0.0179856	0	0.110644	0	0.166945	0	0	0	0
Bacteria;Firmicutes;Bacilli;Bacillales;Staphylococcaceae;Staphylococcus;Staphylococcus warneri	0	0	0.0824063	0.0221288	0	0.0626043	0	0	0.0979592	0
Bacteria;Firmicutes;Bacilli;Bacillales;Staphylococcaceae;Staphylococcus;Staphylococcus agnetis	0.0608735	0	0	0	0	0.125209	0	0	0	0
Bacteria;Firmicutes;Bacilli;Bacillales;Staphylococcaceae;Staphylococcus;Staphylococcus sciuri	0	0	0	0	0	0.104341	0	0	0	0
Bacteria;Firmicutes;Bacilli;Bacillales;Staphylococcaceae;Staphylococcus;Staphylococcus epidermidis	0	0.0359712	0	0	0.0408831	0	0	0	0	0
Bacteria;Firmicutes;Bacilli;Bacillales;Staphylococcaceae;Staphylococcus;Staphylococcus succinus	0	0.0179856	0	0.0442576	0	0	0	0	0	0
Bacteria;Firmicutes;Bacilli;Bacillales;Staphylococcaceae;Staphylococcus;Staphylococcus simulans	0	0	0	0	0.0408831	0	0	0	0	0
Bacteria;Firmicutes;Bacilli;Bacillales;Staphylococcaceae;Staphylococcus;Staphylococcus arlettae	0	0	0	0.0221288	0	0	0	0	0	0
Bacteria;Firmicutes;Bacilli;Bacillales;Staphylococcaceae;Staphylococcus;Staphylococcus lentus	0	0	0	0.0221288	0	0	0	0	0	0
Bacteria;Firmicutes;Bacilli;Bacillales;Staphylococcaceae;Staphylococcus;Staphylococcus schleiferi	0	0	0	0	0	0	0	0.0146994	0	0
Bacteria;Firmicutes;Bacilli;Bacillales;Staphylococcaceae;Staphylococcus;Staphylococcus felis	0	0	0	0	0	0.0104341	0	0	0	0
Bacteria;Proteobacteria;Gammaproteobacteria;Xanthomonadales;Xanthomonadaceae;Stenotrophomonas;Stenotrophomonas maltophilia	0	0	0.782859	0.0442576	0.0204415	0.0626043	0.232524	0.0293988	0	0
Bacteria;Proteobacteria;Gammaproteobacteria;Xanthomonadales;Xanthomonadaceae;Stenotrophomonas;Stenotrophomonas sp.	0.0152184	0	0.0412031	0.0885152	0	0.0417362	0	0.0146994	0	0.395053
Bacteria;Proteobacteria;Gammaproteobacteria;Xanthomonadales;Xanthomonadaceae;Stenotrophomonas;Stenotrophomonas terrae	0	0	0	0.0885152	0	0	0	0	0	0
Bacteria;Proteobacteria;Gammaproteobacteria;Steroidobacterales;Steroidobacteraceae;Steroidobacter;Steroidobacter sp.	0.0456552	0	0	0	0	0	0	0	0	0
Bacteria;Proteobacteria;Deltaproteobacteria;Myxococcales;Archangiaceae;Stigmatella;Stigmatella koreensis	0	0	0	0	0	0	0	0	0	0.154586
Bacteria;Firmicutes;Bacilli;Lactobacillales;Streptococcaceae;Streptococcus;Streptococcus uberis	0.821793	0	1.81294	0.685992	10.3025	6.03088	0	2.01382	1.81224	7.24837
Bacteria;Firmicutes;Bacilli;Lactobacillales;Streptococcaceae;Streptococcus;Streptococcus thermophilus	0	0	8.11702	0.243417	17.3753	0	0.755704	0	0	0
Bacteria;Firmicutes;Bacilli;Lactobacillales;Streptococcaceae;Streptococcus;Streptococcus parauberis	0.897885	0	14.8743	0.265545	0	0.125209	0	0	0	0
Bacteria;Firmicutes;Bacilli;Lactobacillales;Streptococcaceae;Streptococcus;Streptococcus dysgalactiae	0.136965	0	0	0.110644	7.1341	0	2.5287	0.0881964	0	0.326348
Bacteria;Firmicutes;Bacilli;Lactobacillales;Streptococcaceae;Streptococcus;Streptococcus oralis	0	0	6.88092	0.0221288	0	0.0313022	0	0	0	0
Bacteria;Firmicutes;Bacilli;Lactobacillales;Streptococcaceae;Streptococcus;Streptococcus sp.	0.243494	0.341727	2.5958	0.221288	1.61488	0.0313022	0.0290655	0.0146994	0	0
Bacteria;Firmicutes;Bacilli;Lactobacillales;Streptococcaceae;Streptococcus;Streptococcus agalactiae	0	0	0	3.49635	0	0	0	0	0	0
Bacteria;Firmicutes;Bacilli;Lactobacillales;Streptococcaceae;Streptococcus;Streptococcus henryi	0	0	0	0.0885152	0	0	0	0	0.979592	0
Bacteria;Firmicutes;Bacilli;Lactobacillales;Streptococcaceae;Streptococcus;Streptococcus vestibularis	0	0.971223	0	0	0	0	0	0	0	0
Bacteria;Firmicutes;Bacilli;Lactobacillales;Streptococcaceae;Streptococcus;Streptococcus equi	0.0456552	0	0.123609	0	0	0.521703	0	0	0	0
Bacteria;Firmicutes;Bacilli;Lactobacillales;Streptococcaceae;Streptococcus;Streptococcus canis	0	0	0	0	0	0.584307	0	0	0	0
Bacteria;Firmicutes;Bacilli;Lactobacillales;Streptococcaceae;Streptococcus;Streptococcus pluranimalium	0.0913103	0	0	0.0221288	0	0	0.217992	0	0	0.120234
Bacteria;Firmicutes;Bacilli;Lactobacillales;Streptococcaceae;Streptococcus;Streptococcus gallolyticus	0	0	0	0	0	0.313022	0	0.102896	0	0
Bacteria;Firmicutes;Bacilli;Lactobacillales;Streptococcaceae;Streptococcus;Streptococcus mitis	0	0	0.247219	0	0	0.0626043	0	0.102896	0	0
Bacteria;Firmicutes;Bacilli;Lactobacillales;Streptococcaceae;Streptococcus;Streptococcus salivarius	0	0.0359712	0.0824063	0	0.102208	0	0	0	0	0
Bacteria;Firmicutes;Bacilli;Lactobacillales;Streptococcaceae;Streptococcus;Streptococcus equinus	0.0760919	0.0719424	0	0.0221288	0.0204415	0	0	0	0	0
Bacteria;Firmicutes;Bacilli;Lactobacillales;Streptococcaceae;Streptococcus;Streptococcus hongkongensis	0.0456552	0	0	0	0.102208	0.0208681	0	0.0146994	0	0
Bacteria;Firmicutes;Bacilli;Lactobacillales;Streptococcaceae;Streptococcus;Streptococcus pseudopneumoniae	0	0	0	0	0	0.156511	0	0	0	0
Bacteria;Firmicutes;Bacilli;Lactobacillales;Streptococcaceae;Streptococcus;Streptococcus pneumoniae	0	0	0.0824063	0	0	0	0	0.0146994	0	0
Bacteria;Firmicutes;Bacilli;Lactobacillales;Streptococcaceae;Streptococcus;Streptococcus suis	0.0913103	0	0	0	0	0	0	0	0	0
Bacteria;Firmicutes;Bacilli;Lactobacillales;Streptococcaceae;Streptococcus;Streptococcus phocae	0	0	0.0412031	0	0	0	0	0	0	0
Bacteria;Firmicutes;Bacilli;Lactobacillales;Streptococcaceae;Streptococcus;Streptococcus gordonii	0	0	0	0	0.0204415	0	0	0	0	0
Bacteria;Firmicutes;Bacilli;Lactobacillales;Streptococcaceae;Streptococcus;Streptococcus pyogenes	0	0	0	0	0.0204415	0	0	0	0	0
Bacteria;Actinobacteria;Actinobacteria;Streptomycetales;Streptomycetaceae;Streptomyces;Streptomyces cacaoi	0	0	0	0	0	0	0	0	0.163265	0
Bacteria;Actinobacteria;Actinobacteria;Streptomycetales;Streptomycetaceae;Streptomyces;Streptomyces sp.	0	0	0	0	0	0.0208681	0	0	0	0
Bacteria;Actinobacteria;Actinobacteria;Streptomycetales;Streptomycetaceae;Streptomyces;Streptomyces daliensis	0	0	0	0	0	0	0	0.0146994	0	0
Bacteria;Firmicutes;Clostridia;Clostridiales;Ruminococcaceae;Subdoligranulum;Subdoligranulum sp.	0	0.0179856	0	0	0	0	0	0	0	0
Bacteria;Acidobacteria;unidentified;unidentified;unidentified;Subgroup;Subgroup sp.	0	0	0	0	0	0	0	0	0	0.120234
Bacteria;Acidobacteria;unidentified;unidentified;unidentified;Subgroup5;Subgroup5 sp.	0	0	0	0	0	0	0	0.0146994	0	0
Bacteria;Firmicutes;Negativicutes;Selenomonadales;Acidaminococcaceae;Succiniclasticum;Succiniclasticum sp.	0	0	0	0	0.0204415	0	0	0	0	0
Bacteria;Proteobacteria;Gammaproteobacteria;Aeromonadales;Succinivibrionaceae;Succinivibrio;Succinivibrio sp.	0	0	0	0.0221288	0	0.114775	0	0	0	0
Bacteria;Firmicutes;Clostridia;Clostridiales;Lachnospiraceae;Syntrophococcus;Syntrophococcus sp.	0.0456552	0.0539568	0	0	0	0	0	0.073497	0	0
Eukaryota;Opisthokonta;Nucletmycea;Fungi;Dikarya;Taphrina;Taphrina pruni	0	0	0	0	0	0.0521703	0	0	0	0
Bacteria;Bacteroidetes;Bacteroidia;Chitinophagales;Chitinophagaceae;Terrimonas;Terrimonas sp.	0.0608735	0	0	0	0	0.177379	0	0	0	0
Bacteria;Firmicutes;Clostridia;Clostridiales;Peptostreptococcaceae;Terrisporobacter;Terrisporobacter sp.	0.273931	0.359712	0	0.265545	0.204415	0.876461	1.24982	0	0	0.446582
Bacteria;Actinobacteria;Actinobacteria;Propionibacteriales;Propionibacteriaceae;Tessaracoccus;Tessaracoccus rhinocerotis	0	0	0	0.0221288	0	0	0.52318	0	0	0
Bacteria;Actinobacteria;Actinobacteria;Propionibacteriales;Propionibacteriaceae;Tessaracoccus;Tessaracoccus sp.	0.0304368	0	0	0.0885152	0	0.344324	0.0290655	0.0440982	0	0
Bacteria;Actinobacteria;Actinobacteria;Propionibacteriales;Propionibacteriaceae;Tessaracoccus;Tessaracoccus oleiagri	0.121747	0	0.0412031	0.0221288	0	0	0	0	0	0
Bacteria;Actinobacteria;Actinobacteria;Propionibacteriales;Propionibacteriaceae;Tessaracoccus;Tessaracoccus bendigoensis	0	0	0	0.154902	0	0	0	0	0	0
Bacteria;Actinobacteria;Actinobacteria;Propionibacteriales;Propionibacteriaceae;Tessaracoccus;Tessaracoccus flavus	0	0.0179856	0	0.0885152	0	0	0	0	0	0
Bacteria;Actinobacteria;Actinobacteria;Propionibacteriales;Propionibacteriaceae;Tessaracoccus;Tessaracoccus massiliensis	0	0.0179856	0.0412031	0.0442576	0	0	0	0	0	0
Bacteria;Actinobacteria;Actinobacteria;Propionibacteriales;Propionibacteriaceae;Tessaracoccus;Tessaracoccus flavescens	0	0	0.0824063	0	0	0	0	0	0	0
Bacteria;Firmicutes;Bacilli;Lactobacillales;Enterococcaceae;Tetragenococcus;Tetragenococcus sp.	0	0	0	0.0663864	0	0	0.78477	0	0	0
Bacteria;Actinobacteria;Actinobacteria;Micrococcales;Intrasporangiaceae;Tetrasphaera;Tetrasphaera sp.	0	0	0.0412031	0.287674	0	0.709516	0	1.70513	1.02857	0
Bacteria;Proteobacteria;Gammaproteobacteria;Betaproteobacteriales;Rhodocyclaceae;Thauera;Thauera sp.	0	0	0	0.0221288	0	0	0	0.514479	0	0
Bacteria;Firmicutes;Bacilli;Bacillales;Thermoactinomycetaceae;Thermoactinomyces;Thermoactinomyces sp.	0	0	0	0	0	0	0	0.0881964	0	0
Bacteria;Actinobacteria;Actinobacteria;Streptosporangiales;Nocardiopsaceae;Thermobifida;Thermobifida sp.	0	0	0	0	0	0	0	0	0.685714	0
Bacteria;Proteobacteria;Gammaproteobacteria;Xanthomonadales;Xanthomonadaceae;Thermomonas;Thermomonas sp.	0	0	0.0412031	0	0	0	0	0	0	0.77293
Bacteria;Actinobacteria;Actinobacteria;Streptosporangiales;Thermomonosporaceae;Thermomonospora;Thermomonospora chromogena	0	0	0	0.0221288	0	0	0	0	0	0
Bacteria;Actinobacteria;Actinobacteria;Streptosporangiales;Streptosporangiaceae;Thermopolyspora;Thermopolyspora sp.	0	0	0	0	0	0	0	0	0.0326531	0
Bacteria;Patescibacteria;Saccharimonadia;Saccharimonadales;Saccharimonadaceae;TM7;TM7 phylum	0.0304368	0	0.0412031	0	0	0	0	0	0	0
Bacteria;Spirochaetes;Spirochaetia;Spirochaetales;Spirochaetaceae;Treponema;Treponema sp.	0	0	0	0.0221288	0.0817661	0	0	0	0	0
Bacteria;Firmicutes;Bacilli;Lactobacillales;Carnobacteriaceae;Trichococcus;Trichococcus sp.	0.0456552	0	0	0	0	0	0	0.0293988	0	0
Bacteria;Deinococcus-Thermus;Deinococci;Deinococcales;Trueperaceae;Truepera;Truepera sp.	0	0	0	0.0442576	0	0	0	0	0	0
Bacteria;Actinobacteria;Actinobacteria;Actinomycetales;Actinomycetaceae;Trueperella;Trueperella sp.	0.243494	0.0179856	0	0	0.0204415	0	0	0	0	0
Bacteria;Actinobacteria;Actinobacteria;Actinomycetales;Actinomycetaceae;Trueperella;Trueperella pyogenes	0	0	0	0.0442576	0.0817661	0	0	0	0.0326531	0
Bacteria;Firmicutes;Erysipelotrichia;Erysipelotrichales;Erysipelotrichaceae;Turicibacter;Turicibacter sp.	13.2704	8.57914	3.70828	7.28037	8.83074	11.9157	12.6726	4.02763	18.3184	8.63964
Bacteria;Firmicutes;Erysipelotrichia;Erysipelotrichales;Erysipelotrichaceae;Turicibacter;Turicibacter sanguinis	2.31319	1.51079	0.576844	1.23921	0.960752	1.79466	2.28165	0.632074	2.10612	0.755754
Bacteria;Firmicutes;Clostridia;Clostridiales;Lachnospiraceae;Tyzzerella;Tyzzerella sp.	0.0152184	0.0539568	0	0.0442576	0.0204415	0	0	0	0	0
Bacteria;Verrucomicrobia;Verrucomicrobiae;Chthoniobacterales;Chthoniobacteraceae;Udaeobacter;Udaeobacter sp.	0	0	0	0.0221288	0	0	0	0	0	0
Eukaryota;Opisthokonta;Nucletmycea;Fungi;Dikarya;Vanrija;Vanrija musci	0.0456552	0	0	0	0	0	0	0	0	0
Eukaryota;Opisthokonta;Nucletmycea;Fungi;Dikarya;Vanrija;Vanrija humicola	0.0152184	0	0	0	0	0	0	0	0	0
Bacteria;Proteobacteria;Gammaproteobacteria;Betaproteobacteriales;Burkholderiaceae;Variovorax;Variovorax sp.	0	0	0	0.0221288	0	0	0	0	0	1.04775
Bacteria;Firmicutes;Negativicutes;Selenomonadales;Veillonellaceae;Veillonella;Veillonella sp.	0.0456552	0.0359712	0	0	0	0	0	0	0	0
Bacteria;Firmicutes;Bacilli;Bacillales;Bacillaceae;Virgibacillus;Virgibacillus halotolerans	0	0	0	0.0221288	0	0	0	0	0	0
Bacteria;Proteobacteria;Deltaproteobacteria;Myxococcales;Archangiaceae;Vitiosangium;Vitiosangium sp.	0	0	0	0	0	0	0	0.0293988	0	0
Bacteria;Proteobacteria;Gammaproteobacteria;Betaproteobacteriales;Neisseriaceae;Vitreoscilla;Vitreoscilla sp.	0	0	0	0.0442576	0	0	0	0	0	0
Bacteria;Firmicutes;Clostridia;Clostridiales;Family XI;W5053;W5053 sp.	0.197839	0.0899281	0	0.0885152	0.0613246	0.313022	0.363319	0	0	0
Eukaryota;Opisthokonta;Nucletmycea;Fungi;Dikarya;Wallemia;Wallemia muriae	0	0.0359712	0.123609	0.0885152	0.0204415	0	0	0	0	0
Bacteria;Planctomycetes;Phycisphaerae;Tepidisphaerales;unidentified;WD2101;WD2101 sp.	0	0	0	0.0221288	0	0	0	0	0	0
Bacteria;Firmicutes;Bacilli;Lactobacillales;Leuconostocaceae;Weissella;Weissella paramesenteroides	0.121747	0.0179856	0.370828	0	0.0817661	0.198247	0.741171	0	0	0
Bacteria;Firmicutes;Bacilli;Lactobacillales;Leuconostocaceae;Weissella;Weissella sp.	0.0304368	0	0.288422	0.0663864	0.0204415	0	0	0	0	0
Bacteria;Firmicutes;Bacilli;Lactobacillales;Leuconostocaceae;Weissella;Weissella hellenica	0.0304368	0	0.164813	0.0885152	0	0	0	0	0	0
Bacteria;Firmicutes;Bacilli;Lactobacillales;Leuconostocaceae;Weissella;Weissella cibaria	0	0	0.0412031	0.0885152	0	0	0	0	0	0
Bacteria;Firmicutes;Bacilli;Lactobacillales;Leuconostocaceae;Weissella;Weissella confusa	0	0	0.0412031	0	0	0	0	0	0	0
Eukaryota;Opisthokonta;Nucletmycea;Fungi;Dikarya;Wicherhamiella/Candida;Candida pararugosa	0.0152184	0.521583	0.164813	0.0885152	0	0	0	0.0146994	0	0
Bacteria;Proteobacteria;Alphaproteobacteria;Rhizobiales;unidentified;Xanthobacteraceae;Xanthobacteraceae sp.	0	0	0	0	0	0	0	0.0881964	0	0
Bacteria;Verrucomicrobia;Verrucomicrobiae;Chthoniobacterales;Xiphinematobacteraceae;Xiphinematobacter;Xiphinematobacter sp.	0	0	0	0	0	0	0	0.0146994	0	0
Bacteria;Actinobacteria;Actinobacteria;Micrococcales;Micrococcaceae;Yaniella;Yaniella sp.	0	0.0179856	0	0	0	0	0	0	0	0
Bacteria;Proteobacteria;Gammaproteobacteria;Betaproteobacteriales;Rhodocyclaceae;Zoogloea;Zoogloea sp.	0	0	0	0	0	0.0104341	0	0	0	0
